# Supplementary material for: Rumen–Plasma–Milk Metabolomics Profiling Revealed Metabolic Alterations Associated with Milk Fat Synthesis in Chinese Holstein Cows
Source: Animals (Basel). 2026 Apr 8;16(8):1136. doi: 10.3390/ani16081136 (PMC13114202; doi:10.3390/ani16081136)
Supplement: Supplementary file 1 [file animals-16-01136-s001.zip › Table s.xlsx]

## Sheet: Table S1
Table S1 Ingredient and nutrient composition of the diet.
Ingredients (% of DM)	Content
Corn silage	41.2
Alfalfa hay	8.24
Wheat straw	4.14
Brewer's grains	20.6
Concentrate supplement1	24.42
NaCl	0.55
Na2CO3	0.85
Total	100
Nutrient levels2	Content
NEL/(MJ/kg of DM)	6.36
CP (% of DM)	18.47
EE (% of DM)	4.85
NDF (% of DM)	33.39
ADF (% of DM)	18.97
Ca (% of DM)	0.95
P (% of DM)	0.5
1 Composition of concentrate supplements as follows: corn 51.70%, barley 4.00%, soybean meal 22.80%, canola meal 8.00%, corn DDGs 7.50%, fat powder 1.70%, CaHPO4 0.40%, CaCO3 1.50%, MgO 0.60%, NaCl 0.80%, premix 1.00%.
2 NEL was a calculated value according to NRC (2001), while the others were measured values.

## Sheet: Table S2
Table S2 Milk fat content of the selected cows in the dairy farm during Aug. 2020 to Jan. 2021.
Season	L-MF	H-MF	P value
	(%)	(%)
Autumn	3.61±0.20	4.64±0.24	0.003
Winter	3.81±0.17	5.46±0.35	0.001
Average	3.71±0.13	5.08±0.23	< 0.01
Autumn, Aug. to Oct., Winter, Nov. to Jan., L-MF, low milk fat content group, H-MF, high milk fat content group.

## Sheet: Table S3
Table S3 Primers for RT-qPCR.
Primer	Prismer sequences（5′-3′）	Production	Genbank no.
β-actin-R	TGCGGCATTCACGAAACTAC	77 bp	NM_173979.3
β-actin-R	GTGTTGGCGTAGAGGTCCTT
FASN-F	GGGCTCCACCACCGTGTTCCA	226 bp	NM_001012669.1
FASN-R	GCTCTGCTGGGCCTGCAGCTG
PPARG-F	CCTTCACCACCGTTGACTTCT	145 bp	NM_181024.2
PPARG-R	GATACAGGCTCCACTTTGATTGC
SCD-F	CTGGGTGTTATTCTACTATCTG	258 bp	NM_173959.4
SCD-R	CGCACAAGCAGCCAACCC
SREBP1-F	ACGCCATCGAGAAACGCTAC	181 bp	NM_001113302.1
SREBP1-R	GTGCGCAGACTCAGGTTCTC
DGAT1-F	CCACTGGGACCTGAGGTGTC	101 bp	NM_174693.2
DGAT1-R	GCATCACCACACACCAATTCA
ME1-F	CATGCCTATCGTTTATACTCCC	191 bp	NM_001144853
ME1-R	CTCCCAAGCCAAGAATACGTT
GPAM-F	ATTGACCCTTGGCACGATAG	188 bp	NM_001012282.1
GPAM-R	AACAGCACCTTCCCACAAAG
FABP3-F	GAACTCGACTCCCAGCTTGAA	102 bp	NM_174313.2
FABP3-R	AAGCCTACCACAATCATCGAAG

## Sheet: Table S4
Table S4 Differential metabolites in rumen fluid from dairy cows with different milk fat contents (fold change ≠ 1 and P < 0.05).
Name	RL1	RL2	RL3	RL4	RL5	RH1	RH2	RH3	RH4	RH5	control_mean	case_mean	log2_FC(case_mean/control_mean)	Pvalue	fdr	Formula	Molecular Weight	PPM	RT [min]	m/z	Class	CAS	HMDB	Pathway	KEGG_B_class	KEGG_A_class
POS
Thiamine	878954	5.71616e+06	1.34255e+06	9.11359e+06	6.47239e+06	2.4456e+07	1.59782e+07	8.09271e+06	9.33731e+06	8.72947e+06	4.70473e+06	1.33187e+07	1.50127	0.0392061	0.970948	C12 H16 N4 O S	264.105	1.12784	1.308	265.112	Diazines	59-43-8	HMDB0000235	ko01100//Metabolic pathways;ko02010//ABC transporters;ko04977//Vitamin digestion and absorption;ko00730//Thiamine metabolism;ko04122//Sulfur relay system	Digestive system;Folding, sorting and degradation;Global and overview maps;Membrane transport;Metabolism of cofactors and vitamins	Environmental Information Processing;Genetic Information Processing;Metabolism;Organismal Systems
DL-Dipalmitoylphosphatidylcholine	5.75554e+06	9.38445e+06	2.2385e+06	1.66931e+06	4.42897e+06	1.3891e+06	1.11459e+06	1.18864e+06	757339	2.56143e+06	4.69536e+06	1.40222e+06	-1.74352	0.0488464	0.970948	C40 H80 N O8 P	733.562	0.64773	15.375	734.569	--	--	--	-	-	-
Acetophenone	5.77429e+07	5.82182e+07	3.67103e+07	3.7342e+07	4.30596e+07	2.10287e+07	2.88133e+07	4.76113e+07	2.4753e+07	1.17231e+07	4.66146e+07	2.67859e+07	-0.79931	0.0312844	0.970948	C8 H8 O	120.058	1.87513	7.913	121.065	Organooxygen compounds	98-86-2	HMDB0033910	ko01120//Microbial metabolism in diverse environments;ko01220//Degradation of aromatic compounds	Global and overview maps	Metabolism
L(-)-Carnitine	1.58352e+07	1.73889e+07	1.96641e+07	1.67106e+07	2.11394e+07	2.47387e+07	3.28482e+07	3.07082e+07	1.93819e+07	2.36111e+07	1.81476e+07	2.62576e+07	0.532953	0.0152199	0.970948	C7 H15 N O3	161.105	0.413767	1.353	162.113	--	--	--	-	-	-
Boldione	1.03166e+06	665228	1.2757e+06	776981	592185	1.36102e+06	899564	1.53331e+06	1.50668e+06	1.29669e+06	868352	1.31945e+06	0.603591	0.0290769	0.970948	C19 H24 O2	284.178	0.0704067	15.163	285.185	Steroids and steroid derivatives	897-06-3	HMDB0003422	ko01100//Metabolic pathways;ko01120//Microbial metabolism in diverse environments	Global and overview maps	Metabolism
LysoPC 12:1	261501	882586	1.15558e+06	735871	497961	1.34688e+06	1.47169e+06	1.08649e+06	1.27146e+06	818636	706701	1.19903e+06	0.762701	0.0331187	0.970948	C20 H36 N O7 P	433.222	1.40602	9.798	434.23	--	--	--	-	-	-
(2E)-6-hydroxy-2-methyl-6-(4-methylphenyl)hept-2-enoic acid	7.68155e+06	1.10831e+07	5.8053e+06	1.14977e+07	9.7473e+06	4.18524e+06	7.45006e+06	6.54491e+06	6.67317e+06	4.23794e+06	9.16299e+06	5.81827e+06	-0.655229	0.0295825	0.970948	C15 H20 O3	270.122	88581	6.193	271.129	--	--	--	-	-	-
1,4-dihydroxyheptadec-16-en-2-yl acetate	1.02201e+07	1.21894e+07	1.03927e+07	1.66215e+07	1.16491e+07	2.65081e+07	1.4524e+07	2.73034e+07	1.82952e+07	1.56789e+07	1.22146e+07	2.04619e+07	0.744339	0.0231153	0.970948	C19 H36 O4	328.261	0.183902	14.774	329.269	--	--	--	-	-	-
N-(6-methoxypyridin-3-yl)thiophene-2-carboxamide	1.62052e+07	1.4959e+07	1.86122e+07	1.88989e+07	1.65092e+07	2.32475e+07	2.76374e+07	1.87157e+07	2.13785e+07	2.10342e+07	1.70369e+07	2.24027e+07	0.395007	0.0124157	0.970948	C11 H10 N2 O2 S	234.05	15.1314	1.275	235.057	--	--	--	-	-	-
SB 205607	6.46517e+06	5.59742e+06	7.26406e+06	6.64744e+06	4.65395e+06	1.57058e+07	1.58201e+07	1.05041e+07	8.36059e+06	1.03494e+07	6.12561e+06	1.2148e+07	0.987794	0.00532675	0.970948	C23 H24 N2 O	344.186	9.30706	15.075	345.193	--	--	--	-	-	-
6-methyl-7-nitro-2,3-dihydro-1,4-benzodioxine	8.00135e+06	7.42737e+06	6.0367e+06	7.00274e+06	9.56085e+06	6.57027e+06	5.85471e+06	6.30991e+06	5.99044e+06	3.81668e+06	7.6058e+06	5.7084e+06	-0.414013	0.0375685	0.970948	C9 H9 N O4	177.043	92335.6	7.207	178.05	--	--	--	-	-	-
PC (10:0/10:0)	809649	999843	1.18817e+06	997995	967862	1.73189e+06	1.13547e+06	1.39327e+06	1.05021e+06	1.51816e+06	992703	1.3658e+06	0.460311	0.027246	0.970948	C28 H56 N O8 P	565.375	1.33649	14.458	566.383	--	--	--	-	-	-
Octadecanedioic acid	1.26599e+08	207178735	1.94128e+08	2.38048e+08	2.29506e+08	4.14295e+08	2.98725e+08	2.73242e+08	2.48541e+08	2.40519e+08	1.99092e+08	295064480	0.567596	0.0325175	0.970948	C18 H34 O4	314.246	0.125914	14.486	315.253	Fatty Acyls	871-70-5	HMDB0000782	-	-	-
LPC 11:0	165997	514023	374290	265788	335142	605887	548389	336871	577745	653806	331048	544540	0.717996	0.0278784	0.970948	C19 H40 N O7 P	425.254	0.00176365	13.433	426.261	--	--	--	-	-	-
N3-cyclohexyl-3-azabicyclo[3.2.2]nonane-3-carbothioamide	2.32984e+06	2.97671e+06	3.03497e+06	3.14098e+06	3.07507e+06	7.22411e+06	5.34875e+06	3.85753e+06	3.90085e+06	6.56563e+06	2.91152e+06	5.37937e+06	0.885668	0.00768183	0.970948	C15 H26 N2 S	266.186	16.2677	14.335	267.193	--	--	--	-	-	-
Chenodeoxycholic acid-3-beta-D-glucuronide	824363	399048	636939	671260	724524	1.10645e+06	941115	821438	1.3895e+06	1.20585e+06	651227	1.09287e+06	0.746889	0.00675306	0.970948	C30 H48 O10	568.326	2.48496	16.848	569.333	--	--	--	-	-	-
Melatonin	130361	136826	141229	165903	152151	160532	289764	156577	307870	240719	145294	231093	0.669496	0.0286234	0.970948	C13 H16 N2 O2	232.125	15.1742	10.505	233.132	Indoles and derivatives	73-31-4	HMDB0001389	ko01100//Metabolic pathways;ko00380//Tryptophan metabolism;ko04080//Neuroactive ligand-receptor interaction;ko04713//Circadian entrainment	Amino acid metabolism;Environmental adaptation;Global and overview maps;Signaling molecules and interaction	Environmental Information Processing;Metabolism;Organismal Systems
7-methyl-3-nitroimidazo[1,2-a]pyridine	3.47028e+06	4.78226e+06	6.92279e+06	5.06154e+06	3.57428e+06	5.72402e+06	1.04812e+07	8.37175e+06	6.56917e+06	6.77746e+06	4.76223e+06	7.58472e+06	0.671459	0.0274291	0.970948	C8 H7 N3 O2	199.033	124141	1.314	200.041	--	--	--	-	-	-
Phylloquinone	1.59244e+07	7.58865e+06	2.39883e+07	1.33407e+07	1.38161e+07	1.94714e+07	1.94282e+07	4.97063e+07	5.84285e+07	3.62611e+07	1.49316e+07	3.66591e+07	1.2958	0.0307352	0.970948	C31 H46 O2	450.348	3.86524	16.2	451.355	Prenol lipids	84-80-0	HMDB0015157	ko01100//Metabolic pathways;ko01110//Biosynthesis of secondary metabolites;ko04977//Vitamin digestion and absorption;ko00130//Ubiquinone and other terpenoid-quinone biosynthesis	Digestive system;Global and overview maps;Metabolism of cofactors and vitamins	Metabolism;Organismal Systems
gamma-Tocopherol	1.65326e+06	1.84047e+06	3.58516e+06	2.91884e+06	2.43614e+06	3.7807e+06	3.08872e+06	1.07027e+07	5.7469e+06	5.39032e+06	2.48677e+06	5.74186e+06	1.20724	0.0461337	0.970948	C28 H48 O2	416.366	2.3038	16.657	417.373	Prenol lipids	1406-66-2	HMDB0001492	ko01100//Metabolic pathways;ko01110//Biosynthesis of secondary metabolites;ko00130//Ubiquinone and other terpenoid-quinone biosynthesis	Global and overview maps;Metabolism of cofactors and vitamins	Metabolism
2-[2-(5-bromo-2-pyridyl)diaz-1-enyl]-5-(diethylamino)phenol	3.04591e+07	3.11963e+07	4.1432e+07	4.79896e+07	3.90447e+07	6.04398e+07	5.16133e+07	4.02141e+07	4.69965e+07	4.70325e+07	3.80243e+07	4.92592e+07	0.373471	0.0431729	0.970948	C15 H17 Br N4 O	348.062	8.40875	9.501	349.069	--	--	--	-	-	-
4-oxo-4-[(pyridin-4-ylmethyl)amino]but-2-enoic acid	14551444	1.67948e+07	1.81221e+07	1.87714e+07	1.60981e+07	2.70291e+07	2.2095e+07	23875169	2.06314e+07	1.65571e+07	1.68676e+07	2.20375e+07	0.385709	0.0256504	0.970948	C10 H10 N2 O3	206.069	1.29966	7.481	207.077	--	--	--	-	-	-
FMH	1.89134e+06	3.31452e+06	3.2413e+06	4.84904e+06	5.011e+06	9.40077e+06	4.86559e+06	4.7207e+06	5.0634e+06	1.01184e+07	3.66144e+06	6.83377e+06	0.90027	0.0444989	0.970948	C20 H27 N5 O4 S	433.182	9.4295	4.994	434.19	--	--	--	-	-	-
DL-Hexanoylcarnitine	6.81503e+06	5.77093e+06	4.85622e+06	7.53958e+06	5.88411e+06	5.66021e+06	4.96395e+06	4.05741e+06	4.90179e+06	4.58657e+06	6.17318e+06	4.83399e+06	-0.3528	0.0355469	0.970948	C13 H25 N O4	259.179	1.74289	12.633	260.186	--	--	--	-	-	-
LPC 16:2	2.20218e+06	3.74743e+06	3.70714e+06	3.23963e+06	3.57314e+06	5.2407e+06	3.99872e+06	4.66069e+06	3.93418e+06	4.82154e+06	3.2939e+06	4.53117e+06	0.460085	0.0116526	0.970948	C24 H46 N O7 P	491.302	0.71353	14.336	492.309	--	--	--	-	-	-
(11E,15Z)-9,10,13-trihydroxyoctadeca-11,15-dienoic acid	2.45143e+07	1.87026e+07	1.05142e+07	2.55746e+07	2.68044e+07	1.81167e+07	1.1892e+07	1.16986e+07	1.40199e+07	8.67243e+06	2.1222e+07	1.28799e+07	-0.72044	0.0395677	0.970948	C18 H32 O5	345.252	51875.4	12.163	346.259	--	--	--	-	-	-
PC (22:3e/16:1)	6.32733e+06	4.84235e+06	7.71782e+06	394907	346103	404765	400173	344819	344960	514162	3.9257e+06	401776	-3.28849	0.0491963	0.970948	C46 H86 N O7 P	795.627	15.4966	15.347	796.634	--	--	--	-	-	-
Amitriptyline-d3	6.81061e+06	1.08921e+07	1.65961e+07	1.91021e+07	1.35253e+07	3.8848e+07	1.6092e+07	2.4579e+07	1.95681e+07	2.04234e+07	1.33852e+07	2.39021e+07	0.836496	0.0483142	0.970948	C20 H20 [2]H3 N	280.202	90165.8	14.218	281.209	--	--	--	-	-	-
3-(4-nitrophenyl)[1,2,3]triazolo[1,5-a]quinazolin-5-amine	4.85401e+06	5.88244e+06	9.32612e+06	7.14714e+06	4.87891e+06	1.0255e+07	1.11074e+07	1.08822e+07	9.03677e+06	6.5356e+06	6.41772e+06	9.5634e+06	0.575461	0.0291605	0.970948	C15 H10 N6 O2	306.087	1.45854	10.702	307.094	--	--	--	-	-	-
PC (18:2/19:2)	2.43966e+08	2.41922e+08	9.90061e+07	7.87645e+07	2.78062e+08	2.18762e+07	1.0963e+08	8.4461e+07	5.45613e+07	7.74164e+07	1.88344e+08	6.95889e+07	-1.43644	0.0266361	0.970948	C45 H82 N O8 P	795.578	0.232266	16.345	778.575	--	--	--	-	-	-
PE (14:0/14:1)	2.06973e+07	3.03423e+06	4.25113e+06	1.33953e+07	2.93194e+06	3.0646e+07	3.25398e+07	8.69634e+06	3.59295e+07	4.14196e+07	8.86198e+06	2.98462e+07	1.75185	0.0132228	0.970948	C33 H64 N O8 P	633.438	1.44507	16.917	634.445	--	--	--	-	-	-
PC (18:3e/10:0)	1.06435e+06	1.38031e+06	1.79998e+06	1.34944e+06	1.29424e+06	2.53593e+06	1.68077e+06	2.02295e+06	1.56939e+06	2.20876e+06	1.37766e+06	2.00356e+06	0.540343	0.0185441	0.970948	C36 H68 N O7 P	657.473	0.304417	14.447	658.481	--	--	--	-	-	-
16-Heptadecyne-1,2,4-triol	2.72278e+06	4.08908e+06	5.1181e+06	4.45384e+06	2.55114e+06	9.05272e+06	6.34406e+06	8.28852e+06	4.53717e+06	1.19281e+07	3.78699e+06	8.03011e+06	1.08437	0.0136237	0.970948	C17 H32 O3	266.225	63364.4	12.824	267.232	--	--	--	-	-	-
Cholecalciferol	897385	871234	549816	837770	698220	1.3757e+06	1.12845e+06	1.70872e+06	1.97429e+06	1.59793e+06	770885	1.55702e+06	1.0142	0.00109075	0.970948	C27 H44 O	384.339	0.0883907	16.613	385.346	Steroids and steroid derivatives	67-97-0	HMDB0000876	ko01100//Metabolic pathways;ko04977//Vitamin digestion and absorption;ko00100//Steroid biosynthesis;ko05323//Rheumatoid arthritis	Digestive system;Global and overview maps;Immune diseases;Lipid metabolism	Human Diseases;Metabolism;Organismal Systems
Myristic acid	908600	954379	1.16136e+06	1.1841e+06	1.12806e+06	1.91906e+06	1.33045e+06	1.56445e+06	1.54e+06	1.07448e+06	1.0673e+06	1.48569e+06	0.477168	0.024068	0.970948	C14 H28 O2	228.209	0.0444154	14.656	229.216	Fatty Acyls	544-63-8	HMDB0000806	ko01100//Metabolic pathways;ko00061//Fatty acid biosynthesis	Global and overview maps;Lipid metabolism	Metabolism
Diosgenin	2.12518e+06	3.33304e+06	4.34091e+06	2.08438e+06	1.68319e+06	1.44833e+07	5.66594e+06	1.2782e+07	6.10362e+06	4.96227e+06	2.71334e+06	8.79944e+06	1.69734	0.0182733	0.970948	C27 H42 O3	374.319	96532	16.296	375.326	--	--	--	-	-	-
1-(4-Methoxyphenyl)-2-propanone	1.04305e+06	881008	1.35265e+06	1.43679e+06	1.21176e+06	2.35982e+06	1.51404e+06	1.75919e+06	2.12237e+06	2.03353e+06	1.18505e+06	1.95779e+06	0.724276	0.00249608	0.970948	C10 H12 O2	164.084	1.58685	15.688	165.091	Benzene and substituted derivatives	122-84-9	HMDB0032891	-	-	-
Vercuronium	806728	712131	665047	1.03306e+06	815234	1.3575e+06	735572	1.01461e+06	1.21119e+06	1.54573e+06	806440	1.17292e+06	0.540467	0.0440152	0.970948	C34 H56 N2 O4	556.412	22.2102	15.935	557.42	--	--	--	-	-	-
PMK	1.23511e+06	1.62644e+06	1.22946e+06	1.59483e+06	1.58073e+06	2.70141e+06	2.30196e+06	2.14333e+06	2.20363e+06	1.23177e+06	1.45331e+06	2.11642e+06	0.542278	0.0331319	0.970948	C16 H30 N4 O4 S	356.195	48112.9	8.4	357.202	--	--	--	-	-	-
methyl 3,4,5-trihydroxycyclohex-1-ene-1-carboxylate	457602	619706	434065	1.29889e+06	1.74439e+06	296993	350312	172144	180706	270206	910931	254072	-1.8421	0.0372377	0.970948	C8 H12 O5	226.027	201836	8.005	227.035	--	--	--	-	-	-
4-(2-chloro-6-fluorobenzyl)-1,3,5-trimethyl-1H-pyrazole	2.57198e+06	1.96661e+06	1.45983e+06	3.33054e+06	2.34967e+06	1.81411e+06	1.41949e+06	1.27471e+06	1.66364e+06	1.40573e+06	2.33573e+06	1.51554e+06	-0.624043	0.0365013	0.970948	C13 H14 Cl F N2	252.085	8.67037	9.343	253.093	--	--	--	-	-	-
1-[4-(2-chloro-6-fluorobenzyl)piperazino]-3-(1H-indol-1-yl)propan-2-ol	1.93235e+06	5.01238e+06	3.29895e+06	7.70333e+06	8.41025e+06	2.46859e+06	2.03047e+06	2.34278e+06	3.14597e+06	1.79113e+06	5.27145e+06	2.35579e+06	-1.16199	0.049894	0.970948	C22 H25 Cl F N3 O	401.163	9.26876	10.803	402.171	--	--	--	-	-	-
3-(2-pyridinyl)-2-[3-(trifluoromethyl)phenyl]acrylonitrile	187743	200075	252058	306305	276987	420136	429987	301754	326061	238668	244634	343321	0.488936	0.049722	0.970948	C15 H9 F3 N2	274.073	5.06091	10.547	275.081	--	--	--	-	-	-
4-(Diethylamino)salicylaldehyde	2.46053e+07	3.15419e+07	1.60653e+07	3.81132e+07	3.31995e+07	9.60621e+06	2.30206e+07	2.00637e+07	1.35496e+07	5.9409e+06	2.8705e+07	1.44362e+07	-0.991612	0.0208864	0.970948	C11 H15 N O2	193.111	1.66371	8.662	194.118	--	--	--	-	-	-
(2尾,3尾,9尉,17尉,22R)-2,3,14,20,22-Pentahydroxyergost-7-en-6-one	5.34653e+06	9.41347e+06	9.29511e+06	1.00833e+07	8.94672e+06	2.95793e+07	1.06214e+07	1.85284e+07	1.46352e+07	1.1021e+07	8.61703e+06	1.68771e+07	0.969803	0.0499882	0.970948	C28 H46 O6	478.327	4.61856	15.051	479.334	--	--	--	-	-	-
Hydrocortisone	655480	1.10834e+06	1.57076e+06	1.43458e+06	968231	3.61039e+06	2.35431e+06	2.28205e+06	1.49317e+06	1.43487e+06	1.14748e+06	2.23496e+06	0.961781	0.0341482	0.970948	C21 H30 O5	362.21	2.28028	14.966	363.217	Steroids and steroid derivatives	50-23-7	HMDB0000063	ko01100//Metabolic pathways;ko04976//Bile secretion;ko04080//Neuroactive ligand-receptor interaction;ko00140//Steroid hormone biosynthesis;ko05200//Pathways in cancer;ko05215//Prostate cancer;ko04960//Aldosterone-regulated sodium reabsorption	Cancers;Digestive system;Excretory system;Global and overview maps;Lipid metabolism;Signaling molecules and interaction	Environmental Information Processing;Human Diseases;Metabolism;Organismal Systems
LPC 15:1	1.7394e+06	1.57778e+06	1.52982e+06	1.25384e+06	1.51095e+06	3.09395e+06	2.44964e+06	3.60212e+06	1.7454e+06	1.87724e+06	1.52236e+06	2.55367e+06	0.746263	0.0217745	0.970948	C23 H46 N O7 P	479.301	0.376711	14.437	480.308	--	--	--	-	-	-
NEG
3-Hydroxybutyric acid	1.028e+07	1.20434e+07	1.22131e+07	1.35376e+07	1.20979e+07	9.82076e+06	1.03242e+07	1.102e+07	1.01673e+07	7.606e+06	12034396	9.78766e+06	-0.298128	0.0201895	0.817144	C4 H8 O3	104.048	2.4593	1.458	103.04	Hydroxy acids and derivatives	300-85-6	HMDB0000357	ko01100//Metabolic pathways;ko04024//cAMP signaling pathway;ko00650//Butanoate metabolism;ko00072//Synthesis and degradation of ketone bodies	Carbohydrate metabolism;Global and overview maps;Lipid metabolism;Signal transduction	Environmental Information Processing;Metabolism
(卤)12(13)-DiHOME	1.02604e+08	1.36974e+08	1.47842e+08	9.65981e+07	1.81288e+08	3.13032e+08	151713886	1.99344e+08	306321546	1.81493e+08	1.33061e+08	2.30381e+08	0.791932	0.0292181	0.903934	C18 H34 O4	314.246	1.68795	12.588	313.239	--	--	--	-	-	-
Orotic acid	6.50889e+06	6.77254e+06	5.40293e+06	8.69767e+06	6.88292e+06	5.50146e+06	4.9856e+06	4.10312e+06	6.05603e+06	4.57602e+06	6.85299e+06	5.04445e+06	-0.442037	0.0210057	0.817144	C5 H4 N2 O4	156.017	2.13689	1.448	155.01	Diazines	65-86-1	HMDB0000226	ko01100//Metabolic pathways;ko00240//Pyrimidine metabolism	Global and overview maps;Nucleotide metabolism	Metabolism
Citraconic acid	9.9112e+06	8.60645e+06	1.04083e+07	9.02161e+06	9.80852e+06	7.19639e+06	7.27953e+06	7.10584e+06	7.54639e+06	7.69358e+06	9.55123e+06	7.36435e+06	-0.375128	0.000212858	0.105365	C5 H6 O4	130.027	2.54816	1.234	129.02	Fatty Acyls	498-23-7	HMDB0000634	ko01100//Metabolic pathways;ko01210//2-Oxocarboxylic acid metabolism;ko00660//C5-Branched dibasic acid metabolism;ko00290//Valine, leucine and isoleucine biosynthesis	Amino acid metabolism;Carbohydrate metabolism;Global and overview maps	Metabolism
Hydroquinone	2.1208e+06	2.51506e+06	2.15449e+06	2.33069e+06	2.67136e+06	1.82618e+06	1.58708e+06	1.79144e+06	2.27948e+06	1.26421e+06	2.35848e+06	1.74968e+06	-0.430766	0.0146809	0.764951	C6 H6 O2	110.037	2.8224	1.397	109.03	Phenols	123-31-9	HMDB0002434	-	-	-
Lauric acid	1.61059e+08	2.29775e+08	2.25676e+08	2.0087e+08	2.09046e+08	3.79327e+08	2.5622e+08	3.30664e+08	2.96223e+08	2.84297e+08	2.05285e+08	3.09346e+08	0.591591	0.00279159	0.453915	C12 H24 O2	200.178	2.24796	13.822	199.171	Fatty Acyls	143-07-7	HMDB0000638	ko01100//Metabolic pathways;ko01130//Biosynthesis of antibiotics;ko00061//Fatty acid biosynthesis	Global and overview maps;Lipid metabolism	Metabolism
PE (18:2/18:2)	3.02963e+06	1.09755e+06	5.39828e+06	1.57217e+06	5.5409e+06	1.28013e+07	1.221e+07	3.54891e+06	5.01884e+06	9.67425e+06	3.3277e+06	8.65068e+06	1.37829	0.0344434	0.924376	C41 H74 N O8 P	739.517	2.02165	15.099	738.509	--	--	--	-	-	-
Caffeine	7.33799e+06	8.77671e+06	1.20784e+07	1.46974e+07	1.43155e+07	9.36027e+06	7.67317e+06	6.93256e+06	8.81326e+06	5.95604e+06	1.14412e+07	7.74706e+06	-0.562518	0.0491183	0.981701	C8 H10 N4 O2	148.074	237048	1.479	147.067	Imidazopyrimidines	1958-08-02	HMDB0001847	ko01100//Metabolic pathways;ko01110//Biosynthesis of secondary metabolites;ko01120//Microbial metabolism in diverse environments;ko00232//Caffeine metabolism	Biosynthesis of other secondary metabolites;Global and overview maps	Metabolism
PS (17:2/22:5)	2.22883e+06	2.47214e+06	2.36114e+06	2.36746e+06	2.57155e+06	1.92231e+06	1.98365e+06	1.64819e+06	1.90837e+06	1.80908e+06	2.40022e+06	1.85432e+06	-0.372281	0.000162984	0.105365	C45 H74 N O10 P	819.492	16.2954	15.249	818.484	--	--	--	-	-	-
SM (d14:2/24:0)	1.7717e+06	1.24204e+06	1.41417e+06	928039	1.07466e+06	556627	333299	579555	247612	1.05574e+06	1.28612e+06	554566	-1.2136	0.0068977	0.493489	C43 H85 N2 O6 P	816.644	79339.4	16.172	815.638	--	--	--	-	-	-
13,14-Dihydro-15-keto-tetranor prostaglandin F1伪	5.39491e+06	3.92549e+06	6.45919e+06	6.23163e+06	4.07448e+06	7.27451e+06	7.85918e+06	6.99272e+06	7.59831e+06	8.56585e+06	5.21714e+06	7.65811e+06	0.553731	0.00336452	0.453915	C16 H28 O5	300.194	1.88546	10.027	299.187	--	--	--	-	-	-
PS (15:1/18:2)	2.86275e+06	3.70391e+06	3.47386e+06	3.35808e+06	3.84958e+06	2.70526e+06	3.09058e+06	2.21201e+06	2.38949e+06	2.38004e+06	3.44963e+06	2.55547e+06	-0.432852	0.00468563	0.488851	C39 H70 N O10 P	743.476	2.8191	15.283	742.469	--	--	--	-	-	-
PE (12:0/12:0)	2.0453e+06	1.0623e+06	684286	1.89878e+06	1.17674e+06	4.50804e+06	2.93358e+06	1.32327e+06	3.73545e+06	1.97555e+06	1.37348e+06	2.89518e+06	1.07581	0.0424055	0.924376	C29 H58 N O8 P	579.392	2.73659	16.105	578.384	--	--	--	-	-	-
Succinic acid	8.47083e+07	8.39166e+07	8.30867e+07	9.31793e+07	6.94541e+07	1.62105e+08	1.11298e+08	1.48878e+08	9.462e+07	1.69279e+08	8.2869e+07	1.37236e+08	0.727754	0.00697863	0.493489	C4 H6 O4	136.038	152600	1.232	135.03	Carboxylic acids and derivatives	110-15-6	HMDB0000254	ko01100//Metabolic pathways;ko01110//Biosynthesis of secondary metabolites;ko01120//Microbial metabolism in diverse environments;ko01130//Biosynthesis of antibiotics;ko00350//Tyrosine metabolism;ko01200//Carbon metabolism;ko00360//Phenylalanine metabolism;ko05230//Central carbon metabolism in cancer;ko01220//Degradation of aromatic compounds;ko00250//Alanine, aspartate and glutamate metabolism;ko…	Amino acid metabolism;Cancers;Carbohydrate metabolism;Endocrine system;Energy metabolism;Global and overview maps;Metabolism of cofactors and vitamins;Nervous system;Signal transduction	Environmental Information Processing;Human Diseases;Metabolism;Organismal Systems
PI (14:1/16:4)	300893	286332	298612	291797	296575	256725	276672	201930	291023	237850	294842	252840	-0.221717	0.028882	0.903934	C39 H65 O13 P	726.397	59577.8	15.381	725.39	--	--	--	-	-	-
D-Glucono-1,5-lactone	6.39033e+06	6.82959e+06	6.2808e+06	7.68028e+06	8.04857e+06	6.48326e+06	5.61881e+06	5.0874e+06	5.96809e+06	4.06475e+06	7.04591e+06	5.44446e+06	-0.371997	0.0183585	0.817144	C6 H10 O6	238.069	337109	1.396	237.062	Organooxygen compounds	90-80-2	HMDB0000150	ko01100//Metabolic pathways;ko01110//Biosynthesis of secondary metabolites;ko01120//Microbial metabolism in diverse environments;ko01130//Biosynthesis of antibiotics;ko01200//Carbon metabolism;ko00030//Pentose phosphate pathway	Carbohydrate metabolism;Global and overview maps	Metabolism
OxPC (18:0-20:3+2O(1Cyc))	191157	165243	321355	237125	176069	138454	151411	125980	158436	151581	218190	145172	-0.587816	0.0365986	0.924376	C46 H84 N O10 P	919.615	92720.5	16.547	918.607	--	--	--	-	-	-
FAHFA (2:0/22:2)	7.45578e+06	9.41055e+06	1.0136e+07	8.50318e+06	9.47817e+06	1.91332e+07	7.34447e+06	1.51911e+07	14275194	1.28798e+07	8.99674e+06	1.37647e+07	0.613505	0.0416456	0.924376	C24 H42 O4	394.307	4.08265	15.749	393.3	--	--	--	-	-	-
PS (18:0/20:4)	146698	149033	158491	145973	170434	125387	139514	107827	148138	131923	154126	130558	-0.239419	0.0214603	0.817144	C44 H78 N O10 P	811.523	16.1476	15.391	810.516	--	--	--	-	-	-
FAHFA (2:0/16:2)	4.00904e+06	5.68497e+06	7.68781e+06	6.51003e+06	7.22399e+06	1.63705e+07	1.14189e+07	1.15895e+07	7.90723e+06	1.22524e+07	6.22317e+06	1.19077e+07	0.936175	0.00525068	0.488851	C18 H30 O4	310.212	6.15523	14.485	309.205	--	--	--	-	-	-
PS (14:0/13:1)	135254	137408	132720	134586	153839	115606	128631	99416.2	136582	121633	138762	120374	-0.205088	0.0374657	0.924376	C33 H62 N O10 P	663.412	1.83323	15.391	662.405	--	--	--	-	-	-
N-benzyl-3-(4-chlorophenyl)-4,5-dihydro-5-isoxazolecarboxamide	1.77578e+07	1.66354e+07	1.92211e+07	2.02533e+07	2.19365e+07	1.30076e+07	1.66605e+07	1.18812e+07	1.5346e+07	1.21277e+07	1.91608e+07	1.38046e+07	-0.473009	0.003668	0.453915	C17 H15 Cl N2 O2	314.086	12.6865	15.073	313.079	--	--	--	-	-	-
Lauric acid ethyl ester	6.76992e+08	1054065943	1309992968	9.50511e+08	8.31427e+08	2771840699	1721511314	1820006565	1166534294	1852690974	9.64598e+08	1866516769	0.952349	0.0120853	0.747778	C14 H28 O2	228.209	2.14656	14.486	227.202	Fatty Acyls	106-33-2	HMDB0033788	-	-	-
Undecanoic acid	9.34622e+06	1.55383e+07	1.14488e+07	1.30805e+07	1.65596e+07	2.21839e+07	1.63538e+07	2.0577e+07	1.94674e+07	1.56111e+07	1.31947e+07	1.88386e+07	0.513736	0.0144555	0.764951	C11 H22 O2	186.162	2.63242	13.411	185.155	Fatty Acyls	112-37-8	HMDB0000947	-	-	-
2,6-Dihydroxybenzoic acid	2.41172e+06	3.29012e+06	2.00501e+06	2.59111e+06	2.94123e+06	2.00094e+06	1.62546e+06	1.74081e+06	2.39895e+06	1.5567e+06	2.64784e+06	1.86457e+06	-0.505971	0.0193863	0.817144	C7 H6 O4	154.027	2.6705	1.465	153.02	Benzene and substituted derivatives	303-07-1	HMDB0013676	-	-	-
FAHFA (2:0/17:2)	8.62572e+06	9.34339e+06	1.51022e+07	8.41646e+06	7.73002e+06	1.72774e+07	1.22566e+07	1.60272e+07	1.25118e+07	1.63569e+07	9.84357e+06	1.4886e+07	0.596702	0.0178545	0.817144	C19 H32 O4	324.228	6.56788	14.765	323.221	--	--	--	-	-	-
FAHFA (16:0/18:2)	126046142	1.64814e+08	1.7429e+08	1.7092e+08	1.47558e+08	1.67736e+08	1.91172e+08	170727389	2.05784e+08	2.33584e+08	1.56725e+08	1.93801e+08	0.306334	0.0393658	0.924376	C34 H62 O4	534.463	2.99452	15.037	533.456	--	--	--	-	-	-
LPS 26:1	179147	199558	278970	186727	224636	271611	224118	282109	259471	275129	213808	262488	0.295936	0.0469652	0.981701	C32 H62 N O9 P	635.417	0.740941	14.744	634.41	--	--	--	-	-	-
OxPI (18:0-20:3+2O(1Cyc))	272920	398352	397444	350672	458095	637788	462755	486068	403199	482768	375496	494516	0.397217	0.0429508	0.924376	C47 H83 O15 P	918.551	4.33447	14.483	917.544	--	--	--	-	-	-
PC (16:2e/20:4)	229920	141014	236227	343419	620921	855343	1.40651e+06	752949	184483	1.33687e+06	314300	907232	1.52933	0.0366752	0.924376	C44 H78 N O7 P	809.544	60235.4	16.418	808.537	--	--	--	-	-	-
PA (19:2/18:3)	202965	204706	202291	194870	188294	173054	184184	131257	193005	161919	198625	168684	-0.235727	0.0277208	0.903934	C40 H69 O8 P	708.477	6.2447	15.375	707.47	--	--	--	-	-	-
N-{[2-(2-thienyl)-1,3-thiazol-4-yl]methyl}benzamide	1.0835e+06	1.40187e+06	1.3148e+06	1.27098e+06	1.457e+06	1.0239e+06	1.00082e+06	837211	904384	900809	1.30563e+06	933425	-0.484143	0.000934407	0.231266	C15 H12 N2 O S2	300.034	16.4812	15.247	299.027	--	--	--	-	-	-
N1-[4-(2-thienylthio)phenyl]-4-chlorobenzamide	293744	269715	292578	256652	260777	211241	267854	180617	188366	200985	274693	209813	-0.38872	0.00562654	0.488851	C17 H12 Cl N O S2	345.003	6.64827	1.157	343.995	--	--	--	-	-	-
OxPE (16:0-20:4+4O(1Cyc))	2.98821e+06	3.31442e+06	3.3988e+06	3.28717e+06	3.62929e+06	2.82775e+06	2.74787e+06	2.20973e+06	3.02722e+06	2.87663e+06	3.32358e+06	2.73784e+06	-0.279699	0.00974062	0.642881	C41 H74 N O12 P	803.497	2.45996	15.257	802.49	--	--	--	-	-	-
LPC 20:3	212380	236577	293104	221365	266307	305930	265693	334441	295901	326167	245947	305626	0.313423	0.0146023	0.764951	C28 H52 N O7 P	605.37	110062	14.738	604.363	--	--	--	-	-	-
PE (3:0/18:0)	376723	405577	578383	391546	471838	560060	468692	612255	554707	597108	444813	558564	0.328524	0.034599	0.924376	C26 H52 N O8 P	537.344	1.46228	14.737	536.336	--	--	--	-	-	-
PA (4:0/22:6)	465227	775214	583311	373660	434792	2.63797e+06	353540	2.04289e+06	1.5988e+06	1.58224e+06	526441	1.64309e+06	1.64207	0.0192035	0.817144	C29 H45 O8 P	552.274	19.9626	14.775	551.267	--	--	--	-	-	-
[4-methyl-2-(3-pyridylimino)-1,3-thiazolan-4-yl]methanol	335214	347878	352397	482338	71888.1	813989	769338	494349	417804	488876	317943	596871	0.908652	0.0291196	0.903934	C10 H13 N3 O S	294.042	318115	6.278	293.035	--	--	--	-	-	-
PC (22:3e/8:0)	1.83359e+06	2.37235e+06	2.225e+06	2.15085e+06	2.46565e+06	1.73271e+06	1.69367e+06	1.41679e+06	1.53047e+06	1.52442e+06	2.20949e+06	1.57961e+06	-0.484143	0.000934407	0.231266	C38 H72 N O7 P	745.528	87561	15.263	744.521	--	--	--	-	-	-
PC (2:0/18:1)	302223	282219	417096	287904	378964	435348	343064	475920	421077	464146	333681	427911	0.358841	0.0301466	0.904398	C28 H54 N O8 P	623.382	106545	14.721	622.374	--	--	--	-	-	-
PE (22:6e/16:0)	3.49822e+06	3.61422e+06	3.78448e+06	3.65057e+06	3.74556e+06	3.28061e+06	2.95718e+06	3.10774e+06	3.42882e+06	3.65549e+06	3.65861e+06	3.28597e+06	-0.154978	0.0223229	0.818505	C43 H76 N O7 P	749.538	2.6411	15.248	748.531	--	--	--	-	-	-
OxPE (18:0-20:5+1O(1Cyc))	2.30523e+06	2.20754e+06	2.44207e+06	2.44861e+06	2.65969e+06	1.9882e+06	2.05164e+06	1.31837e+06	1.97378e+06	1.87109e+06	2.41263e+06	1.84062e+06	-0.390418	0.00592547	0.488851	C43 H74 N O9 P	779.497	17.2411	15.253	778.49	--	--	--	-	-	-
LPG 19:2	3.49015e+06	3.42788e+06	3.96795e+06	3.06328e+06	2.8289e+06	3.7741e+06	3.90373e+06	3.50843e+06	4.37874e+06	4.41072e+06	3.35563e+06	3.99514e+06	0.251663	0.040635	0.924376	C25 H47 O9 P	522.297	2.2598	14.997	521.29	--	--	--	-	-	-
FAHFA (2:0/16:3)	76674.3	83145.2	101552	92704	119135	143690	97316.9	119447	113512	157862	94642.1	126366	0.417051	0.0422795	0.924376	C18 H28 O4	308.197	5.74102	14.04	307.19	--	--	--	-	-	-
Adrenic acid	4.79436e+06	1.32335e+06	1.64938e+07	1.32154e+06	1.52283e+06	1.22703e+07	1.42291e+07	3.2834e+07	1.62021e+07	1.40126e+07	5.09118e+06	1.79096e+07	1.81466	0.0279125	0.903934	C22 H36 O2	332.272	2.58706	15.263	331.265	Fatty Acyls	28874-58-0	HMDB0002226	ko01040//Biosynthesis of unsaturated fatty acids	Lipid metabolism	Metabolism
10-Formylpteroic acid	1.80589e+06	1.7227e+06	2.07704e+06	1.86384e+06	1.65573e+06	2.23186e+06	2.06237e+06	2.35182e+06	2.57923e+06	1.7887e+06	1.82504e+06	2.2028e+06	0.271406	0.0375461	0.924376	C15 H12 N6 O4	340.093	2.72613	8.828	339.086	--	--	--	-	-	-
GlcADG (12:0-16:0)	1.65809e+06	1.01392e+06	719312	1.82541e+06	1.05841e+06	2.23668e+06	2.88533e+06	2.45272e+06	2.79357e+06	3.77687e+06	1.25503e+06	2.82904e+06	1.17259	0.00159164	0.315146	C37 H68 O11	688.469	10.4913	16.297	687.462	--	--	--	-	-	-
12-oxo Phytodienoic Acid	1.88913e+06	3.19899e+06	4.29475e+06	3.01847e+06	2.49021e+06	6.80809e+06	3.54262e+06	4.50868e+06	4.27867e+06	4.55381e+06	2.97831e+06	4.73837e+06	0.669897	0.0319981	0.924376	C18 H28 O3	292.204	1.96864	13.957	291.197	--	--	--	-	-	-
LPE 14:0	1.05642e+07	1.57314e+07	1.35827e+07	1.64508e+07	1.3234e+07	3.97084e+07	2.20484e+07	2.77734e+07	1.63842e+07	6.58629e+07	1.39126e+07	3.43554e+07	1.30414	0.0493641	0.981701	C19 H40 N O7 P	425.255	2.23572	14.353	424.248	--	--	--	-	-	-

## Sheet: Table S5
Table S5 Differential metabolites in plasma from dairy cows with different milk fat contents (fold change ≠ 1 and P < 0.05).
Name	BL1	BL2	BL3	BL4	BL5	BH1	BH2	BH3	BH4	BH5	control_mean	case_mean	log2_FC(case_mean/control_mean)	Pvalue	fdr	Formula	Molecular Weight	PPM	RT [min]	m/z	Class	CAS	HMDB	Pathway	KEGG_B_class	KEGG_A_class
POS
2-Amino-1,3,4-octadecanetriol	3.52226e+06	3.92411e+06	2.7886e+06	2.49333e+06	2.86183e+06	2.23795e+06	1.57968e+06	1.60645e+06	1.14068e+06	2.13022e+06	3.11802e+06	1.739e+06	-0.842378	0.00309458	0.662991	C18 H39 N O3	317.293	0.491319	13.078	318.301	--	--	--	-	-	-
Pyridoxal 5'-phosphate	2.53566e+06	2.06324e+06	2.03776e+06	2.0072e+06	2.03836e+06	1.70525e+06	1.61489e+06	2.08493e+06	1.70694e+06	1.75416e+06	2.13644e+06	1.77323e+06	-0.268828	0.0225868	0.662991	C8 H10 N O6 P	247.025	1.28056	2.678	248.032	Pyridines and derivatives	54-47-7	HMDB0001491	ko01100//Metabolic pathways;ko04977//Vitamin digestion and absorption;ko00730//Thiamine metabolism;ko00750//Vitamin B6 metabolism	Digestive system;Global and overview maps;Metabolism of cofactors and vitamins	Metabolism;Organismal Systems
cis-Resveratrol	390518	456975	453638	419304	506922	294348	329430	388330	422419	364701	445471	359846	-0.307955	0.0204249	0.662991	C14 H12 O3	228.079	1.07751	9.256	229.086	Stilbenes	61434-67-1	HMDB0034118	-	-	-
Cytosine	2.11806e+06	4.94391e+07	452631	4.32603e+07	776130	4.9065e+07	6.43398e+07	4.06728e+07	4.25741e+07	4.48655e+07	1.92092e+07	4.83035e+07	1.33033	0.0403757	0.662991	C4 H5 N3 O	111.043	1.51491	1.497	112.051	Diazines	71-30-7	HMDB0000630	ko01100//Metabolic pathways;ko00240//Pyrimidine metabolism	Global and overview maps;Nucleotide metabolism	Metabolism
Acetanilide	4.02053e+06	3.173e+06	3.25148e+06	3.00524e+06	3.28034e+06	2.57862e+06	2.63508e+06	2.75866e+06	3.21471e+06	2.88191e+06	3.34612e+06	2.8138e+06	-0.24997	0.0340483	0.662991	C8 H9 N O	135.069	1.89602	9.607	136.076	Benzene and substituted derivatives	55576-55-1	HMDB0001250	-	-	-
Methionine sulfoxide	2.63634e+08	3.01156e+08	2.38396e+08	3.17532e+08	2.87987e+08	3.55556e+08	4.25244e+08	3.86724e+08	4.09458e+08	2.88475e+08	2.81741e+08	3.73091e+08	0.405159	0.01134	0.662991	C5 H11 N O3 S	165.046	0.943907	2.11	166.053	Carboxylic acids and derivatives	62697-73-8	HMDB0002005	-	-	-
Naringeninchalcone	258779	293541	249663	183768	135678	158891	142556	99522.9	194964	139851	224286	147157	-0.607983	0.0440951	0.662991	C15 H12 O5	272.069	1.42066	9.787	273.076	--	--	--	-	-	-
Choline	3.74385e+08	1.74702e+08	2.8973e+08	2.16966e+08	1.9347e+08	1.68181e+08	1.62134e+08	1.75784e+08	1.77623e+08	9.3961e+07	2.49851e+08	1.55536e+08	-0.683813	0.0458455	0.662991	C5 H13 N O	103.1	0.930788	1.322	104.107	Organonitrogen compounds	62-49-7	HMDB0000097	ko01100//Metabolic pathways;ko02010//ABC transporters;ko04976//Bile secretion;ko00260//Glycine, serine and threonine metabolism;ko00564//Glycerophospholipid metabolism;ko05231//Choline metabolism in cancer;ko04725//Cholinergic synapse	Amino acid metabolism;Cancers;Digestive system;Global and overview maps;Lipid metabolism;Membrane transport;Nervous system	Environmental Information Processing;Human Diseases;Metabolism;Organismal Systems
3-Hydroxy-L-proline	5936195345	3142742157	5580807040	2772742784	4596689767	2583479805	2987323232	1758768835	2624897771	2208856876	4405835419	2432665304	-0.856878	0.0181718	0.662991	C5 H9 N O3	131.058	0.662698	1.904	132.066	Carboxylic acids and derivatives	4298-08-02	HMDB0002113	-	-	-
1,7-bis(4-hydroxyphenyl)heptan-3-one	271640	175772	228951	204496	231989	150909	166945	167082	173581	172793	222570	166262	-0.420798	0.00894321	0.662991	C19 H22 O3	298.157	1.15565	10.799	299.164	Diarylheptanoids	-	HMDB0138216	-	-	-
6-methoxy-2,3,4,9-tetrahydro-1H-beta-carbolin-1-one	170721	229125	194504	254582	166221	480800	294203	320965	257468	278444	203031	326376	0.684838	0.0218638	0.662991	C12 H12 N2 O2	216.09	1.63069	7.722	217.097	--	--	--	-	-	-
ELK	67742.9	47851.4	54902.1	49343.9	56173.6	41082.7	45448.2	43963.9	46258.4	43412.6	55202.8	44033.2	-0.32615	0.0150734	0.662991	C17 H32 N4 O6	370.221	46392.5	10.802	371.228	--	--	--	-	-	-
(9cis)-Retinal	320752	330514	344265	236942	358274	205363	220861	225651	214113	238929	318149	220984	-0.525766	0.00223739	0.662991	C20 H28 O	284.214	1.24724	13.918	285.222	--	--	--	-	-	-
5-Methyl-dl-tryptophan	516303	345518	485014	386472	373574	271197	316092	337466	388618	293349	421376	321344	-0.39099	0.0334132	0.662991	C12 H14 N2 O2	218.106	1.43193	7.568	219.113	--	--	--	-	-	-
Trenbolone acetate	202322	168805	179421	159791	178906	127856	137369	145217	144082	136733	177849	138252	-0.363356	0.000926099	0.486819	C20 H24 O3	312.172	2.83378	10.805	313.179	--	--	--	-	-	-
3-(4-chlorophenyl)-2-cyano-5-(dimethylamino)penta-2,4-dienamide	229096	240691	240284	174534	296747	160066	166617	171031	219567	178159	236270	179088	-0.399771	0.0323034	0.662991	C14 H14 Cl N3 O	275.078	17.8119	8.816	276.086	--	--	--	-	-	-
N-Tetradecanamide	9.07208e+06	8.88394e+06	8.5238e+06	6.96407e+06	7.65426e+06	5.82421e+06	6.50874e+06	6.42031e+06	8.38357e+06	7.05979e+06	8.21963e+06	6.83932e+06	-0.26522	0.0467465	0.662991	C14 H29 N O	227.225	0.420077	15.203	228.232	--	--	--	-	-	-
Cocaethylene	160576	168947	156422	87830.9	143781	75538.8	101650	90023.2	98411.1	88473.3	143511	90819.2	-0.660095	0.00848054	0.662991	C18 H23 N O4	317.163	0.0371544	11.613	318.17	Benzene and substituted derivatives	529-38-4	HMDB0041860	-	-	-
N,N-Dimethylsphingosine	6.34243e+06	4.19695e+06	6.16065e+06	6.46748e+06	6.21516e+06	4.2107e+06	3.36229e+06	2.88647e+06	2.97563e+06	3.03769e+06	5.87653e+06	3.29456e+06	-0.834881	0.000735378	0.486819	C20 H41 N O2	327.314	0.581852	13.34	328.321	Organonitrogen compounds	122314-67-4	HMDB0013645	-	-	-
3-Methylindole	520339	543559	688057	542171	571680	416116	421964	570589	508321	435136	573161	470425	-0.284975	0.0414061	0.662991	C9 H9 N	131.074	1.37871	6.857	132.081	Indoles and derivatives	83-34-1	HMDB0000466	-	-	-
1-(4-methylphenyl)-3,5-diphenylpent-2-ene-1,5-dione	46740.3	141119	42630.2	89463.8	131986	52036.2	32698.9	41652	36116.2	36773.9	90388	39855.4	-1.18135	0.0418199	0.662991	C24 H20 O2	322.132	52961	10.218	323.139	--	--	--	-	-	-
1-(3,4-dichlorophenyl)-3-methyl-1H-pyrazol-5-ol	7.1362e+06	6.18069e+06	6.95594e+06	5.75794e+06	7.91627e+06	3.89691e+06	5.22542e+06	4.92685e+06	6.33558e+06	6.04011e+06	6.78941e+06	5.28498e+06	-0.361389	0.03056	0.662991	C10 H8 Cl2 N2 O	242.003	4.75933	1.88	243.01	--	--	--	-	-	-
1-(3-chloro-4-methylphenyl)-2-[(4-chlorophenyl)sulfonyl]propan-1-one	618690	111247	446368	356169	1.02479e+06	183134	148831	159978	110390	98389.6	511453	140144	-1.86769	0.0414544	0.662991	C16 H14 Cl2 O3 S	356.002	6.23776	2.356	357.009	--	--	--	-	-	-
3-[2-(3-Hydroxyphenyl)ethyl]-5-methoxyphenol	738896	476887	646607	549767	565460	190067	167290	444349	410680	590484	595523	360574	-0.723862	0.033884	0.662991	C15 H16 O3	244.11	1.6207	10.708	245.118	--	--	--	-	-	-
8-(1,2-dihydroxy-3-methylbut-3-en-1-yl)-7-methoxy-2H-chromen-2-one	245538	272811	175823	195009	244692	142362	168644	172340	218719	172296	226775	174872	-0.374958	0.0438275	0.662991	C15 H16 O5	276.1	0.81995	11.434	259.097	Coumarins and derivatives	-	HMDB0132703	-	-	-
Desoximetasone	344749	362706	296866	256142	266365	212122	273128	220584	258484	268645	305366	246593	-0.308408	0.0435663	0.662991	C22 H29 F O4	376.203	3.98088	12.35	377.211	Steroids and steroid derivatives	382-67-2	HMDB0014687	-	-	-
Dexchlorpheniramine	98518.8	66958.2	79671.6	74240.3	78603.3	57486.7	63595.4	61518.3	64729	60747	79598.4	61615.3	-0.369452	0.0101918	0.662991	C16 H19 Cl N2	274.127	11.2493	10.81	275.134	Pyridines and derivatives	25523-97-1	HMDB0240218	-	-	-
R-1 Methanandamide phosphate	291270	189307	283742	192384	199444	157850	168758	179167	190165	185544	231229	176297	-0.39132	0.0497861	0.662991	C23 H40 N O5 P	441.273	19.716	12.829	442.28	--	--	--	-	-	-
N'2-(2-furylmethylidene)-3-aminopyrazine-2-carbohydrazide	4.30394e+07	3.43967e+07	4.74764e+07	5.05312e+07	6.48604e+07	2.54924e+07	2.63169e+07	2.63415e+07	3.43387e+07	3.87288e+07	4.80608e+07	3.02436e+07	-0.668229	0.013736	0.662991	C10 H9 N5 O2	231.075	4.39046	1.489	232.082	--	--	--	-	-	-
N1-(2-cyanoethyl)-3-amino-4-chlorobenzene-1-sulfonamide	2.35038e+06	2.03567e+06	2.29101e+06	1.75487e+06	2.6073e+06	1.23804e+06	1.72104e+06	1.6227e+06	2.07254e+06	1.98937e+06	2.20784e+06	1.72874e+06	-0.352918	0.0496378	0.662991	C9 H10 Cl N3 O2 S	281.001	84869.1	1.876	282.008	--	--	--	-	-	-
Fumonisin B1	110672	92430.7	85740.8	74094.5	80439.7	69562.6	74672.2	73156.3	79614.4	69278.7	88675.5	73256.9	-0.275572	0.0464753	0.662991	C34 H59 N O15	721.389	0.249258	11.303	722.396	Carboxylic acids and derivatives	116355-83-0	HMDB0034702	-	-	-
Melatonin	7.14867e+06	1.0705e+07	1.05262e+07	5.24858e+06	5.84679e+06	1.43117e+07	16110011	1.90678e+07	1.39455e+07	1.32043e+07	7.89504e+06	1.53278e+07	0.957137	0.00141439	0.557623	C13 H16 N2 O2	232.125	15.1742	10.505	233.132	Indoles and derivatives	73-31-4	HMDB0001389	ko01100//Metabolic pathways;ko00380//Tryptophan metabolism;ko04080//Neuroactive ligand-receptor interaction;ko04713//Circadian entrainment	Amino acid metabolism;Environmental adaptation;Global and overview maps;Signaling molecules and interaction	Environmental Information Processing;Metabolism;Organismal Systems
17beta-Trenbolone	13727.1	11128.1	12792.1	9555.28	10819.3	9506.57	9368.16	10027.4	10014.5	9947.08	11604.4	9772.75	-0.24783	0.0410916	0.662991	C18 H22 O2	270.162	0.814119	11.193	271.169	--	--	--	-	-	-
7-Methylguanine	2.04014e+06	1.39954e+06	1.82008e+06	1.36535e+06	1.90362e+06	1.05923e+06	1.31404e+06	1.37639e+06	1.33039e+06	1.27504e+06	1.70575e+06	1.27102e+06	-0.42442	0.0184923	0.662991	C6 H7 N5 O	165.065	0.909678	2.073	166.072	Imidazopyrimidines	10030-78-1	HMDB0006040	-	-	-
Taurodeoxycholic Acid	183505	120696	150950	254055	164582	99565.1	115920	109219	140510	118651	174758	116773	-0.581648	0.0377421	0.662991	C26 H45 N O6 S	499.297	1.42368	11.853	500.305	Steroids and steroid derivatives	516-50-7	HMDB0000896	-	-	-
Decanoylcarnitine	746176	775645	599624	729796	554682	471093	546405	332769	548600	648364	681184	509446	-0.419116	0.035929	0.662991	C17 H33 N O4	315.241	0.122243	11.779	316.248	Fatty Acyls	1492-27-9	HMDB0000651	-	-	-
C-8 Ceramide-1-phosphate	5.27031e+07	4.9865e+07	4.39025e+07	3.99972e+07	5.02904e+07	3.32535e+07	2.85879e+07	5.17077e+07	3.37852e+07	3.48807e+07	4.73516e+07	3.6443e+07	-0.377773	0.0452964	0.662991	C26 H52 N O6 P	505.354	0.781604	15.273	506.361	--	--	--	-	-	-
Thymol	5.39798e+06	4.96802e+06	5.20252e+06	4.62842e+06	4.96081e+06	3.8989e+06	4.40734e+06	4.18075e+06	4.91754e+06	4.30144e+06	5.03155e+06	4.3412e+06	-0.21291	0.0114541	0.662991	C10 H14 O	150.105	1.43188	10.046	151.112	Prenol lipids	89-83-8	HMDB0001878	-	-	-
2-[2-(5-bromo-2-pyridyl)diaz-1-enyl]-5-(diethylamino)phenol	182187	211558	161608	194756	156427	108396	154473	118978	155390	138521	181307	135152	-0.423855	0.0106088	0.662991	C15 H17 Br N4 O	348.062	8.40875	9.501	349.069	--	--	--	-	-	-
2-(4-aminophenoxy)isophthalonitrile	815232	1.05926e+06	1.035e+06	924014	1.06112e+06	712649	725462	906157	844798	854189	978925	808651	-0.275681	0.0240331	0.662991	C14 H9 N3 O	252.098	72415.5	9.852	253.105	--	--	--	-	-	-
4-Aminoindole	975782	838268	917211	793020	816448	732121	679847	678643	798154	691746	868146	716102	-0.277772	0.00591453	0.662991	C8 H8 N2	132.069	1.98188	6.145	133.076	--	--	--	-	-	-
N-Acetyltryptophan	202128	166593	217512	169815	146512	131314	152874	111521	176099	129180	180512	140197	-0.364635	0.0450389	0.662991	C13 H14 N2 O3	246.101	0.762664	9.985	247.108	Carboxylic acids and derivatives	1218-34-4	HMDB0013713	-	-	-
Nicotine	1.10556e+06	1.28139e+06	1.20098e+06	1.19249e+06	1.21126e+06	856806	740696	930199	1.02523e+06	795863	1.19833e+06	869759	-0.462342	0.000440271	0.486819	C10 H14 N2	145.089	105026	6.86	146.097	Pyridines and derivatives	1954-11-05	HMDB0001934	ko01100//Metabolic pathways;ko01110//Biosynthesis of secondary metabolites;ko00980//Metabolism of xenobiotics by cytochrome P450;ko05033//Nicotine addiction	Global and overview maps;Substance dependence;Xenobiotics biodegradation and metabolism	Human Diseases;Metabolism
5-(6-hydroxy-6-methyloctyl)-2,5-dihydrofuran-2-one	1.67171e+06	1.64072e+06	1.824e+06	1.54977e+06	1.78715e+06	1.26636e+06	1.57539e+06	1.41377e+06	1.72053e+06	1.28028e+06	1.69467e+06	1.45126e+06	-0.223695	0.0418961	0.662991	C13 H22 O3	208.147	79636.5	9.848	209.154	--	--	--	-	-	-
Palmitoylcarnitine	1.27847e+07	7.95541e+06	1.13731e+07	1.04818e+07	7.77838e+06	7.43054e+06	8.51174e+06	6.40429e+06	6.08484e+06	7.2701e+06	1.00747e+07	7.1403e+06	-0.496673	0.0246534	0.662991	C23 H45 N O4	399.335	0.403371	13.468	400.342	Fatty Acyls	2364-67-2	HMDB0000222	-	-	-
Kinetin	1.98636e+06	1.70307e+06	1.89869e+06	1.68326e+06	1.53167e+06	1.36632e+06	1.46624e+06	1.37939e+06	1.47244e+06	1.35425e+06	1.76061e+06	1.40773e+06	-0.322707	0.00321671	0.662991	C10 H9 N5 O	215.08	4.6025	6.794	216.087	Imidazopyrimidines	525-79-1	HMDB0012245	-	-	-
N-(4-chlorophenethyl)-N'-(4-chlorophenyl)urea	1.85577e+06	1.24872e+06	1.65704e+06	1.05972e+06	1.74515e+06	962646	1.08042e+06	1.22512e+06	1.13957e+06	1.10278e+06	1.51328e+06	1.10211e+06	-0.457411	0.0320934	0.662991	C15 H14 Cl2 N2 O	330.027	71349.6	2.395	331.035	--	--	--	-	-	-
S-Methyl-L-cysteine	1.07601e+06	869436	882506	562109	589116	504444	482596	635712	422495	501198	795835	509289	-0.643984	0.024074	0.662991	C4 H9 N O2 S	135.036	1.18837	1.501	136.043	Carboxylic acids and derivatives	1187-84-4	HMDB0002108	-	-	-
2-(tert-butyl)-6-(4-chlorophenyl)-4-(methylthio)pyridine	76635.4	53308.3	62109	55821.2	63547.4	46475.6	51414.2	49697.9	52330.7	49111.4	62284.3	49805.9	-0.32255	0.017576	0.662991	C16 H18 Cl N S	291.089	15.2593	10.809	292.096	--	--	--	-	-	-
Linalool	300734	261883	251328	192517	284012	174321	194383	200303	232793	225924	258095	205545	-0.328448	0.0393897	0.662991	C10 H18 O	154.136	0.420435	10.676	155.143	Prenol lipids	78-70-6	HMDB0036100	-	-	-
2-Thio-acetyl MAGE	95481.3	67445	90894.1	79943.5	91186.5	57904.7	64057.8	64969.9	66604.4	69248.7	84990.1	64557.1	-0.396719	0.00546539	0.662991	C21 H42 O3 S	356.279	48108.9	10.8	357.286	--	--	--	-	-	-
2-(1,3-benzodioxol-5-yl)-7-ethylimidazo[1,2-a]pyridine	2.35008e+06	2.06449e+06	1.55873e+06	3.12523e+06	2.08142e+06	1.36272e+06	842198	665559	2.30218e+06	1.3358e+06	2.23599e+06	1.30169e+06	-0.780526	0.0406966	0.662991	C16 H14 N2 O2	266.102	14.4217	6.224	267.109	--	--	--	-	-	-
4-oxo-4-(5,6,7,8-tetrahydronaphthalen-1-ylamino)but-2-enoic acid	1.19028e+06	993162	982373	1.12579e+06	913361	782098	843736	780926	943834	665294	1.04099e+06	803178	-0.374169	0.0081996	0.662991	C14 H15 N O3	227.095	73479.7	8.601	228.102	--	--	--	-	-	-
Lysope 18:1	495041	400746	422881	307014	470638	293236	264626	305999	415261	336771	419264	323179	-0.375527	0.0497358	0.662991	C23 H46 N O7 P	479.302	1.92063	12.755	480.309	--	--	--	-	-	-
Bestatin	297888	274076	230311	236915	269662	195876	196930	223195	217343	256627	261771	217994	-0.264014	0.0305945	0.662991	C16 H24 N2 O4	308.174	0.593016	12.104	309.181	--	--	--	-	-	-
6-methyl-4-(morpholinomethyl)-2H-chromen-2-one	1.73624e+06	3.09693e+06	3.33849e+06	2.65229e+06	3.26795e+06	422486	1.55082e+06	459536	3.02791e+06	1.73558e+06	2.81838e+06	1.43927e+06	-0.969534	0.0402903	0.662991	C15 H17 N O3	277.128	69492.2	1.478	278.135	--	--	--	-	-	-
N-{4-[(2R,3R)-3-(Hydroxymethyl)-5-oxo-2-morpholinyl]phenyl}acetamide	5.06106e+06	4.4045e+06	5.54977e+06	3.10657e+06	7.6491e+06	1.89937e+06	2.05601e+06	2.2538e+06	5.33528e+06	2.65195e+06	5.1542e+06	2.83928e+06	-0.860222	0.0459854	0.662991	C13 H16 N2 O4	246.101	68192	9.531	247.108	--	--	--	-	-	-
1,7-Dimethyluric acid	105395	77294.1	96210.2	83201.5	78447.6	68245.6	64699.3	81253.9	77974.5	70647	88109.7	72564.1	-0.280046	0.0382936	0.662991	C7 H8 N4 O3	196.056	19.9945	10.69	197.063	Imidazopyrimidines	-	HMDB0011103	ko01100//Metabolic pathways;ko01110//Biosynthesis of secondary metabolites;ko00232//Caffeine metabolism	Biosynthesis of other secondary metabolites;Global and overview maps	Metabolism
S-Adenosyl-L-methionine	48682.5	43088.6	39970	33912.8	35585.2	32428.2	34810.1	31244.3	34199	31833.3	40247.8	32903	-0.290693	0.0280734	0.662991	C15 H22 N6 O5 S	398.139	3.79567	11.31	399.146	5'-deoxyribonucleosides	485-80-3	HMDB0001185	ko01100//Metabolic pathways;ko01110//Biosynthesis of secondary metabolites;ko01130//Biosynthesis of antibiotics;ko01230//Biosynthesis of amino acids;ko00330//Arginine and proline metabolism;ko00270//Cysteine and methionine metabolism;ko00261//Monobactam biosynthesis;ko04122//Sulfur relay system	Amino acid metabolism;Biosynthesis of other secondary metabolites;Folding, sorting and degradation;Global and overview maps	Genetic Information Processing;Metabolism
7-methylpyrimido[4,5-d]pyrimidin-4-amine	1.33412e+06	957167	1.0186e+06	1.05877e+06	869816	821752	760385	850271	857817	834532	1.04769e+06	824951	-0.344837	0.024101	0.662991	C7 H7 N5	166.027	30773	1.505	167.034	--	--	--	-	-	-
3-(2-Hydroxyethyl)indole	1.27994e+06	1.33423e+06	1.17376e+06	1.41982e+06	1.2338e+06	1.03642e+06	1.02768e+06	1.1501e+06	1.19252e+06	924928	1.28831e+06	1.06633e+06	-0.272828	0.00819251	0.662991	C10 H11 N O	161.084	1.21693	9.942	162.091	Indoles and derivatives	526-55-6	HMDB0003447	ko00380//Tryptophan metabolism	Amino acid metabolism	Metabolism
Anacardic acid	274465	257013	215973	222166	252874	183682	184670	208386	203812	240650	244498	204240	-0.259557	0.0288673	0.662991	C22 H36 O3	343.251	14400.8	12.104	344.257	Benzene and substituted derivatives	103904-74-1	HMDB0033896	-	-	-
2-chloro-6-(1,4-thiazinan-4-yl)benzonitrile	87495.2	60095.2	69072.3	62153.3	65168.3	51054.4	57590.6	57927.4	58383.1	56808.3	68796.9	56352.8	-0.287857	0.040406	0.662991	C11 H11 Cl N2 S	260.016	92350.7	10.828	261.023	--	--	--	-	-	-
6-O-(2-Methylbutanoyl)-伪-D-glucopyranosyl 伪-D-glucopyranoside	157789	141854	132922	113467	142349	107714	125668	109905	128509	119602	137676	118280	-0.219078	0.0487454	0.662991	C17 H30 O12	448.158	51584.6	11.344	449.165	--	--	--	-	-	-
16-Heptadecyne-1,2,4-triol	256452	166678	249824	169387	203643	159217	173704	157750	167433	163364	209197	164294	-0.348584	0.0487176	0.662991	C17 H32 O3	266.225	63364.4	12.824	267.232	--	--	--	-	-	-
4-Hydroxyhippuric acid	4.81761e+06	3.30765e+06	4.94273e+06	2.74545e+06	3.55372e+06	2.86347e+06	2.81638e+06	3.03007e+06	2.59247e+06	1.99204e+06	3.87343e+06	2.65889e+06	-0.54279	0.0318937	0.662991	C9 H9 N O4	195.057	19.5446	1.495	196.064	Benzene and substituted derivatives	2482-25-9	HMDB0013678	-	-	-
4-(allyloxy)-1,2-dihydroquinolin-2-one	1.39625e+06	1.55764e+06	1.32772e+06	1.28834e+06	1.27786e+06	972227	1.06008e+06	1.06553e+06	1.34331e+06	1.24904e+06	1.36956e+06	1.13804e+06	-0.267167	0.0267157	0.662991	C12 H11 N O2	201.079	1.1011	8.856	202.086	--	--	--	-	-	-
7-{[(2E)-3,7-dimethylocta-2,6-dien-1-yl]oxy}-2H-chromen-2-one	147371	124883	83980.6	84677.4	92970.7	67607	73614.1	70711.4	80202.7	70246.8	106777	72476.4	-0.559012	0.0277684	0.662991	C19 H22 O3	320.138	73721.8	6.288	321.145	--	--	--	-	-	-
伪-Linolenic acid	1.50254e+07	1.50014e+07	1.08988e+07	1.52449e+07	1.08596e+07	8.17182e+06	1.03625e+07	8.63909e+06	7.16135e+06	1.32453e+07	1.3406e+07	9.516e+06	-0.494454	0.0306153	0.662991	C18 H30 O2	278.225	0.502472	15.065	279.232	Fatty Acyls	463-40-1	HMDB0001388	-	-	-
XLR11 N-(2-fluoropentyl) isomer	676056	598611	543059	522637	564146	457285	475591	509779	481053	394677	580902	463677	-0.325175	0.00754404	0.662991	C21 H28 F N O	329.22	15.0274	7.797	330.228	--	--	--	-	-	-
5-(4-chlorophenyl)-3-pyrazin-2-yl-1,2,4-oxadiazole	3.8436e+06	3.32647e+06	3.74651e+06	2.86976e+06	4.26375e+06	2.0989e+06	2.73772e+06	2.65363e+06	3.2438e+06	3.15236e+06	3.61002e+06	2.77728e+06	-0.378332	0.0289331	0.662991	C12 H7 Cl N4 O	258.036	18.2981	1.914	259.043	--	--	--	-	-	-
4-(2-furyl)-6-(methylthio)-2-pyrazin-2-ylpyrimidine-5-carbonitrile	257168	204340	284680	234243	221308	176476	222702	192751	178393	209195	240348	195904	-0.294982	0.0282743	0.662991	C14 H9 N5 O S	295.054	3.62339	6.571	296.061	--	--	--	-	-	-
Paraoxon	145979	115335	128724	98693.7	121132	91000.6	100347	100220	111498	104720	121973	101557	-0.264267	0.0423335	0.662991	C10 H14 N O6 P	293.069	65490.1	11.368	294.077	Benzene and substituted derivatives	311-45-5	HMDB0013035	ko01120//Microbial metabolism in diverse environments	Global and overview maps	Metabolism
1-Naphthol	496772	417508	410426	338408	385294	284819	336217	262757	374370	359389	409682	323510	-0.340691	0.0333045	0.662991	C10 H8 O	144.058	1.28507	9.625	145.065	Naphthalenes	90-15-3	HMDB0012138	ko00980//Metabolism of xenobiotics by cytochrome P450	Xenobiotics biodegradation and metabolism	Metabolism
1-[4-(2-chloro-6-fluorobenzyl)piperazino]-3-(1H-indol-1-yl)propan-2-ol	66956.3	46575.5	54264.6	48771	55521.4	40605.7	44920.5	43453.4	45721.3	42908.6	54417.8	43521.9	-0.322336	0.0176228	0.662991	C22 H25 Cl F N3 O	401.163	9.26876	10.803	402.171	--	--	--	-	-	-
DAG (2:0/18:0)	1.29897e+07	8.21888e+06	1.15846e+07	1.06468e+07	8.11887e+06	7.56945e+06	8.72389e+06	6.53667e+06	6.35683e+06	7.52118e+06	1.03118e+07	7.3416e+06	-0.490123	0.0214425	0.662991	C23 H44 O5	417.346	42533.3	13.625	418.353	--	--	--	-	-	-
beta-Estradiol 17-Acetate	133770	152722	111444	129175	166696	71881.6	84871.7	90903.1	123298	122829	138762	98756.7	-0.490657	0.0221539	0.662991	C20 H26 O3	314.188	1.76548	11.833	315.195	--	--	--	-	-	-
3-[4-(3,5-dichloro-4-pyridinyl)piperazino]-1,1,1-trifluoro-2-propanol	536335	352872	476245	336659	507407	275077	342575	354463	371629	340542	441903	336857	-0.391594	0.0441447	0.662991	C12 H14 Cl2 F3 N3 O	343.052	15.7352	2.757	344.059	--	--	--	-	-	-
acetoacetate	2.37391e+06	2.05691e+06	1.86764e+06	1.57239e+06	1.42308e+06	1.00182e+06	1.649e+06	1.38232e+06	1.33863e+06	1.04931e+06	1.85878e+06	1.28422e+06	-0.533471	0.0240935	0.662991	C4 H6 O3	102.032	1.33241	0.26	103.039	Keto acids and derivatives	541-50-4	HMDB0000060	ko01100//Metabolic pathways;ko01120//Microbial metabolism in diverse environments;ko00350//Tyrosine metabolism;ko00310//Lysine degradation;ko00650//Butanoate metabolism;ko00640//Propanoate metabolism;ko00280//Valine, leucine and isoleucine degradation;ko00072//Synthesis and degradation of ketone bodies	Amino acid metabolism;Carbohydrate metabolism;Global and overview maps;Lipid metabolism	Metabolism
3-phenethyl-2-thioxoimidazolidin-4-one	4.9397e+06	3.94865e+06	1.01656e+07	1.1331e+07	1.31255e+07	3.47685e+06	4.83138e+06	4.1423e+06	5.08162e+06	3.65952e+06	8.7021e+06	4.23834e+06	-1.03787	0.0410527	0.662991	C11 H12 N2 O S	220.067	0.345331	11.57	221.074	--	--	--	-	-	-
ACar 7:0	110948	176653	133737	151786	102676	79518.1	104699	87981.9	94602	125679	135160	98496	-0.45653	0.0473257	0.662991	C14 H28 N O4	273.194	3674.79	9.655	274.201	--	--	--	-	-	-
6,7-dihydro-5H-dibenzo[d,f][1,3]diazepin-6-one	218270	182055	170917	180964	180680	147077	156816	155144	166918	175817	186577	160355	-0.218505	0.0255305	0.662991	C13 H10 N2 O	210.079	0.700021	12.15	211.087	--	--	--	-	-	-
4-(Diethylamino)salicylaldehyde	1.53229e+06	1.38188e+06	1.53491e+06	1.31636e+06	1.419e+06	1.25571e+06	1.21764e+06	1.27426e+06	1.413e+06	1.27756e+06	1.43689e+06	1.28763e+06	-0.158224	0.0246855	0.662991	C11 H15 N O2	193.111	1.66371	8.662	194.118	--	--	--	-	-	-
Isobutyryl carnitine	298752	291055	289101	221776	221150	196739	224205	181128	214299	244968	264367	212268	-0.316656	0.0363544	0.662991	C11 H21 N O4	231.147	0.25158	11.603	232.154	--	--	--	-	-	-
Gly-Phe	314599	236351	240420	279239	289492	232050	224842	203752	244812	221793	272020	225450	-0.270909	0.0215137	0.662991	C11 H14 N2 O3	222.101	0.755028	7.796	223.108	Carboxylic acids and derivatives	-	HMDB0028848	-	-	-
N-lactoyl-phenylalanine	643767	556183	609460	572838	665342	454913	532038	609017	551290	507129	609518	530877	-0.19929	0.0426673	0.662991	C12 H15 N O4	237.101	1.82218	10.379	238.108	Carboxylic acids and derivatives	-	HMDB0062175	-	-	-
Ala-Gln	1.20532e+06	751911	1.08935e+06	677918	1.13221e+06	583806	716691	800872	699737	704461	971342	701114	-0.470331	0.042926	0.662991	C8 H15 N3 O4	217.107	1.95315	2.413	200.103	Carboxylic acids and derivatives	-	HMDB0028685	-	-	-
NEG
尾-D-Fructose 6-phosphate	2.35765e+06	1.92759e+06	2.1333e+06	1.93297e+06	2.15706e+06	2.28233e+06	2.31671e+06	2.51187e+06	2.31854e+06	2.19326e+06	2.10171e+06	2.32454e+06	0.14538	0.0479935	0.960361	C6 H13 O9 P	260.03	1.159	1.342	259.023	Organooxygen compounds	-	HMDB0003971	-	-	-
2-Hydroxycaproic acid	4.51033e+06	4.65335e+06	4.462e+06	4.49364e+06	4.45528e+06	4.84025e+06	4.83632e+06	4.99212e+06	5.27416e+06	4.70968e+06	4.51492e+06	4.9305e+06	0.127034	0.00383743	0.960361	C6 H12 O3	132.079	2.84494	2.178	131.072	Fatty Acyls	6064-63-7	HMDB0001624	-	-	-
DL-Arginine	7.80254e+07	6.80854e+07	7.90188e+07	8.86796e+07	8.98883e+07	1.19687e+08	7.33163e+07	1.36522e+08	1.21008e+08	1.13803e+08	8.07395e+07	1.12867e+08	0.483282	0.0217222	0.960361	C6 H14 N4 O2	174.112	2.03497	1.434	173.105	--	--	--	-	-	-
PE (22:6e/18:1)	2.0474e+06	1.27517e+06	1.39071e+06	990243	639805	640379	864216	406562	375584	900564	1.26867e+06	637461	-0.992902	0.040477	0.960361	C45 H78 N O7 P	775.536	20.5408	15.233	774.528	--	--	--	-	-	-
MGDG (2:0/26:2)	1.58568e+06	1.28617e+06	1.35434e+06	690255	699119	3.02177e+06	1.58801e+06	3.07548e+06	1.84516e+06	1.5039e+06	1.12311e+06	2.20686e+06	0.974496	0.0247429	0.960361	C37 H66 O10	716.481	68631.8	1.291	715.474	--	--	--	-	-	-
PC (20:0/20:5)	4.2413e+06	4.4392e+06	4.41091e+06	9.23683e+06	7.24506e+06	1.86365e+07	1.43675e+07	1.67172e+07	1.49533e+07	7.22902e+06	5.91466e+06	1.43807e+07	1.28177	0.00465746	0.960361	C48 H86 N O8 P	895.633	71832.3	15.529	894.626	--	--	--	-	-	-
SM (d14:1/27:0)	46890.5	37859	40346.3	34072.5	47689	78101.2	85810.5	124204	38815.2	177471	41371.5	100880	1.28594	0.0357595	0.960361	C46 H93 N2 O6 P	860.71	74977	15.757	859.702	--	--	--	-	-	-
PS (22:1/18:2)	3.98421e+06	3.56757e+06	4.51337e+06	4.87527e+06	3.94411e+06	6.33134e+06	6.55223e+06	6.51431e+06	4.69654e+06	4.81329e+06	4.17691e+06	5.78154e+06	0.469019	0.0102048	0.960361	C46 H84 N O10 P	841.585	1.78887	15.164	840.578	--	--	--	-	-	-
N-Acetylglycine	9.60236e+06	1.71529e+07	1.63428e+07	1.12809e+07	1.73438e+07	1.02099e+07	1.06129e+07	1.1536e+07	9.59745e+06	7.85569e+06	1.43445e+07	9.9624e+06	-0.525938	0.0355793	0.960361	C4 H7 N O3	117.043	2.53682	1.419	116.036	Carboxylic acids and derivatives	543-24-8	HMDB0000532	-	-	-
FAHFA (2:0/22:0)	1.05239e+07	9.56291e+06	5.15143e+06	8.00643e+06	6.04867e+06	5.57483e+06	6.32408e+06	4.24062e+06	4.77591e+06	3.8635e+06	7.85867e+06	4.95579e+06	-0.665171	0.0308423	0.960361	C24 H46 O4	796.681	1e+06	16.298	397.333	--	--	--	-	-	-
4-(2-((4-Cyanophenyl)amino)oxazol-5-yl)benzonitrile	308812	537065	452069	480783	262173	514043	1.05971e+06	309326	1.24519e+06	1.25651e+06	408180	876957	1.1033	0.0495076	0.960361	C17 H10 N4 O	286.088	8.98004	7.584	285.081	--	--	--	-	-	-
3-Hydroxykynurenine	5.95187e+06	5.71196e+06	5.98831e+06	5.91895e+06	6.75457e+06	4.52271e+06	4.98246e+06	5.43447e+06	4.85471e+06	4.52768e+06	6.06513e+06	4.86441e+06	-0.318275	0.00121965	0.960361	C10 H12 N2 O4	224.078	9.17916	1.254	223.07	Organooxygen compounds	484-78-6	HMDB0000732	-	-	-
3,4-Dihydroxyphenylpropionic acid	558081	545945	536504	420893	549610	507466	271645	427206	455173	319486	522207	396195	-0.398409	0.0376179	0.960361	C9 H10 O4	182.056	11.693	1.471	181.049	Phenylpropanoic acids	1078-61-1	HMDB0000423	ko00350//Tyrosine metabolism	Amino acid metabolism	Metabolism
PC (20:4e/18:0)	355600	235409	524934	499311	688828	755429	942486	1.18603e+06	376515	993296	460817	850750	0.884543	0.0381352	0.960361	C46 H86 N O7 P	841.624	57828.9	16.273	840.616	--	--	--	-	-	-
Prostaglandin A1 ethyl ester	233724	370288	237828	172950	349783	171723	192695	191103	162939	177462	272915	179184	-0.607008	0.0387022	0.960361	C22 H36 O4	346.255	49432	13.85	345.248	--	--	--	-	-	-
5-[4-(tert-butyl)phenoxy]-6-nitroisoindoline-1,3-dione	5.04291e+06	4.09238e+06	4.53865e+06	4.20719e+06	4.57611e+06	4.8729e+06	4.92898e+06	5.34419e+06	5.0329e+06	4.66632e+06	4.49145e+06	4.96906e+06	0.145792	0.0440784	0.960361	C18 H16 N2 O5	340.101	14.4708	1.352	339.094	--	--	--	-	-	-
(5尉,9尉)-17-Hydroxykaur-15-en-19-oic acid	2.84172e+06	3.184e+06	2.93248e+06	1.20511e+06	2.24893e+06	4.74431e+06	3.02119e+06	3.912e+06	3.16122e+06	4.61024e+06	2.48245e+06	3.88979e+06	0.64793	0.0231219	0.960361	C20 H30 O3	318.22	1.87034	13.291	317.213	--	--	--	-	-	-
PS (13:1/18:2)	801916	2.27683e+06	1.74413e+06	2.19723e+06	2.30817e+06	2.16488e+06	2.74083e+06	3.40071e+06	2.56259e+06	2.64486e+06	1.86565e+06	2.70278e+06	0.53476	0.0428044	0.960361	C37 H66 N O10 P	715.443	0.371879	14.838	714.435	--	--	--	-	-	-
Feruloyl Putrescine	455552	446331	435851	250939	389866	297078	257618	281411	375546	235331	395708	289397	-0.451387	0.0452089	0.960361	C14 H20 N2 O3	264.148	1.31555	8.302	263.141	--	--	--	-	-	-
9-HpOTrE	1.42011e+06	868591	821751	751760	709241	571844	587006	541012	569298	565287	914290	566889	-0.689585	0.0279275	0.960361	C18 H30 O4	310.215	2.06489	16.324	309.208	--	--	--	-	-	-
N-Oleoyl Glycine	2.85468e+06	2.15064e+06	2.80492e+06	2.26259e+06	3.36793e+06	3.20361e+06	5.16244e+06	4.41604e+06	3.50577e+06	3.48962e+06	2.68815e+06	3.9555e+06	0.557243	0.017707	0.960361	C20 H37 N O3	339.278	1.84497	14.843	338.271	--	--	--	-	-	-
LPE 18:3	1.79357e+07	1.30733e+07	2.378e+07	3.26158e+07	2.50683e+07	3.48942e+07	2.92188e+07	2.66562e+07	4.17419e+07	3.37138e+07	2.24946e+07	3.3245e+07	0.563557	0.0340892	0.960361	C23 H42 N O7 P	475.271	1.47429	14.382	474.263	--	--	--	-	-	-

## Sheet: Table S6
Table S6 Differential metabolites in milk from dairy cows with different milk fat contents (fold change ≠ 1 and P < 0.05).
Name	ML1	ML2	ML3	ML4	ML5	MH1	MH2	MH3	MH4	MH5	control_mean	case_mean	log2_FC(case_mean/control_mean)	Pvalue	fdr	Formula	Molecular Weight	PPM	RT [min]	m/z	Class	CAS	HMDB	Pathway	KEGG_B_class	KEGG_A_class
POS
(2E)-1-(2,4-dihydroxyphenyl)-3-(4-hydroxyphenyl)prop-2-en-1-one	219075	288300	267963	242473	248861	309684	358816	238878	340723	328323	253334	315285	0.315614	0.0314774	0.89453	C15 H12 O4	256.074	0.980718	9.261	257.081	--	--	--	-	-	-
Propionylcarnitine	5.15095e+08	2.77172e+08	2.74533e+08	3.05397e+08	2.51609e+08	3.49114e+08	6.02075e+08	5.62813e+08	6.69985e+08	497234960	3.24761e+08	5.36245e+08	0.723511	0.0198269	0.89453	C10 H19 N O4	217.132	0.653577	3.216	218.139	Fatty Acyls	17298-37-2	HMDB0000824	-	-	-
8,8-dimethyl-2H,8H-pyrano[3,2-g]chromen-2-one	513439	795505	645399	565949	820846	528484	417635	401042	625991	370988	668228	468828	-0.511281	0.0326253	0.89453	C14 H12 O3	228.079	3.22589	11.759	229.087	--	--	--	-	-	-
Sinapinic acid	197618	275308	230063	283890	405035	393738	588076	292387	448457	495776	278383	443687	0.672472	0.0262792	0.89453	C11 H12 O5	224.069	0.520002	9.246	225.076	Cinnamic acids and derivatives	530-59-6	HMDB0032616	ko01100//Metabolic pathways;ko01110//Biosynthesis of secondary metabolites	Global and overview maps	Metabolism
L(-)-Carnitine	3954824541	4040479802	2644670544	3651721657	3825082729	4345643742	4963390870	5329196560	4108142677	6298070902	3.62336e+09	5.00889e+09	0.467164	0.0173938	0.89453	C7 H15 N O3	161.105	0.413767	1.353	162.113	--	--	--	-	-	-
Isoferulic acid	3.95548e+06	3.8839e+06	3.93939e+06	3.60993e+06	4.08645e+06	4.88685e+06	5.066e+06	3.76228e+06	4.95068e+06	4.42148e+06	3.89503e+06	4.61746e+06	0.245465	0.0212276	0.89453	C10 H10 O4	194.058	1.8613	9.329	195.066	Cinnamic acids and derivatives	537-73-5	HMDB0000955	-	-	-
Apocynin	1.48441e+06	1.64184e+06	1.61642e+06	1.66303e+06	1.76942e+06	2.02326e+06	2.44374e+06	1.50094e+06	2.24821e+06	1.96583e+06	1.63503e+06	2.0364e+06	0.316704	0.0410518	0.89453	C9 H10 O3	166.063	0.938319	9.208	167.07	--	--	--	-	-	-
Butyryl fentanyl-d5	401433	394774	859453	331522	296011	346678	1.79436e+06	1.48964e+06	955971	998049	456639	1.11694e+06	1.29043	0.0393611	0.89453	C23 H25 [2]H5 N2 O	355.272	93009	14.126	356.28	--	--	--	-	-	-
Ribulose-5-phosphate	2.61926e+06	2.54174e+06	3.06094e+06	2.12138e+06	2.74572e+06	3.34004e+06	3.62759e+06	2.79255e+06	5.63306e+06	3.60651e+06	2.61781e+06	3.79995e+06	0.53762	0.047661	0.89453	C5 H11 O8 P	230.019	0.634982	1.276	231.026	--	--	--	-	-	-
3-(4-hydroxy-3-methoxyphenyl)propanoic acid	501530	596710	650887	583941	576468	682698	681606	601293	793748	662952	581907	684459	0.234176	0.0309848	0.89453	C10 H12 O4	178.063	91855.3	10.93	179.071	--	--	--	-	-	-
PS (18:0/20:1)	3.25631e+06	2.79046e+06	2.81974e+06	2.33936e+06	1.6568e+06	1.22741e+06	784953	1.29832e+06	1.20801e+06	946489	2.57253e+06	1.09304e+06	-1.23485	0.000888271	0.473944	C44 H84 N O10 P	817.582	1.54665	16.523	818.589	--	--	--	-	-	-
Serotonin	946932	1.10818e+06	1.16511e+06	914821	1.06944e+06	1.1614e+06	1.33244e+06	1.25166e+06	1.3825e+06	1.07163e+06	1.0409e+06	1.23993e+06	0.252428	0.0272466	0.89453	C10 H12 N2 O	176.095	1.80014	5.461	177.103	Indoles and derivatives	50-67-9	HMDB0000259	ko01100//Metabolic pathways;ko00380//Tryptophan metabolism;ko04976//Bile secretion;ko04080//Neuroactive ligand-receptor interaction;ko04742//Taste transduction;ko04726//Serotonergic synapse;ko04024//cAMP signaling pathway;ko04750//Inflammatory mediator regulation of TRP channels;ko04721//Synaptic vesicle cycle;ko04540//Gap junction	Amino acid metabolism;Cellular community - eukaryotes;Digestive system;Global and overview maps;Nervous system;Sensory system;Signal transduction;Signaling molecules and interaction	Cellular Processes;Environmental Information Processing;Metabolism;Organismal Systems
5-Hydroxytryptophan	2.49918e+06	2.93378e+06	2.72436e+06	2.45455e+06	3.08791e+06	3.15595e+06	3.39554e+06	2.9375e+06	3.84266e+06	3.00086e+06	2.73996e+06	3.2665e+06	0.253593	0.033004	0.89453	C11 H12 N2 O3	220.085	0.237381	7.097	221.092	Indoles and derivatives	4350-09-08	HMDB0000472	-	-	-
Deoxyribose 5-Phosphate	2.62125e+06	2.38351e+06	2.01148e+06	2.87905e+06	1.96409e+06	3.01831e+06	4.98617e+06	2.82957e+06	7.25602e+06	4.02134e+06	2.37188e+06	4.42228e+06	0.898763	0.0379026	0.89453	C5 H11 O7 P	214.025	1.31143	1.274	215.032	Organooxygen compounds	102916-66-5	HMDB0001031	ko00030//Pentose phosphate pathway	Carbohydrate metabolism	Metabolism
16-Glucuronide-estriol	227263	333241	431305	414706	242861	551528	606909	534095	285350	834847	329875	562546	0.77005	0.0438273	0.89453	C24 H32 O9	464.207	5.3584	13.576	465.215	Steroids and steroid derivatives	1852-50-2	HMDB0006766	ko00140//Steroid hormone biosynthesis	Lipid metabolism	Metabolism
Isohomovanillic acid	156284	149236	166943	139249	166356	206251	240287	163204	225138	176108	155614	202198	0.377796	0.0164695	0.89453	C9 H10 O4	182.056	13.0662	6.005	183.063	Phenols	1131-94-8	HMDB0000333	-	-	-
HPH	5.07798e+06	5.5273e+06	7.91374e+06	5.28225e+06	5.67031e+06	9.85026e+06	1.14331e+07	9.37297e+06	7.84939e+06	6.0994e+06	5.89431e+06	8.92102e+06	0.597885	0.0199044	0.89453	C17 H23 N7 O4	371.171	46276.2	7.32	372.179	--	--	--	-	-	-
5-[(10Z)-14-(3,5-dihydroxyphenyl)tetradec-10-en-1-yl]benzene-1,3-diol	986620	1.13853e+06	1.72522e+06	939017	1.48756e+06	2.533e+06	4.69173e+06	3.24363e+06	1.61783e+06	2.01902e+06	1.25539e+06	2.82104e+06	1.16809	0.0236748	0.89453	C26 H36 O4	412.259	5.38404	13.491	413.267	--	--	--	-	-	-
PC (8:0/16:2)	856288	927545	933481	885470	926711	988843	966963	977878	1083976	957124	905899	994957	0.135284	0.0116855	0.89453	C32 H60 N O8 P	617.406	0.543387	14.922	618.413	--	--	--	-	-	-
6-Methoxy-2-naphthoic acid	149142	128740	128834	78772.7	162653	289431	240846	167663	201267	213227	129628	222487	0.77934	0.00581795	0.89453	C12 H10 O3	202.063	0.820635	9.465	203.07	--	--	--	-	-	-
4-(2-Hydroxyethyl)-2-methoxyphenyl 尾-D-glucopyranoside	124174	108268	126415	97937	118605	145242	172713	108338	161743	139099	115080	145427	0.337657	0.0380036	0.89453	C15 H22 O8	347.163	51589.7	6.125	348.17	--	--	--	-	-	-
PC (11:0/13:1)	438847	480232	462792	415457	386413	500705	490047	528871	562418	471395	436748	510687	0.225639	0.0124961	0.89453	C32 H62 N O8 P	619.421	0.0719607	15.031	620.429	--	--	--	-	-	-
PC (22:3e/16:1)	565370	774581	2.85005e+06	1.92961e+06	1.72158e+06	4.49994e+06	3.58975e+06	5.45798e+06	4.81168e+06	2.45183e+06	1.56824e+06	4.16223e+06	1.40821	0.0046197	0.89453	C46 H86 N O7 P	795.627	15.4966	15.347	796.634	--	--	--	-	-	-
1-(4-methyl-2-morpholino-1,3-thiazol-5-yl)ethan-1-one	1.24648e+06	1.65868e+06	3.5499e+06	1.95535e+06	1.87369e+06	5.3281e+06	3.86949e+06	4.24247e+06	3.25136e+06	6.29304e+06	2.05682e+06	4.59689e+06	1.16024	0.00528247	0.89453	C10 H14 N2 O2 S	226.082	18.8931	9.838	227.089	--	--	--	-	-	-
Stiripentol	322267	499310	405094	355226	515216	331711	262135	251720	392913	232856	419423	294267	-0.511281	0.0326253	0.89453	C14 H18 O3	216.115	76926.8	11.766	217.122	--	--	--	-	-	-
JNJ-1661010	1.46635e+08	173443516	1.65421e+08	1.46788e+08	1.55511e+08	1.86113e+08	1.69831e+08	2.51467e+08	1.70938e+08	2.43157e+08	1.5756e+08	2.04301e+08	0.374801	0.0362122	0.89453	C19 H19 N5 O S	365.132	3.85826	1.478	366.14	--	--	--	-	-	-
7-Aminonimetazepam	115614	106211	115975	96959.5	117200	140100	163933	110859	160065	121541	110392	139300	0.335554	0.0314437	0.89453	C16 H15 N3 O	265.118	13.0208	6.042	266.125	--	--	--	-	-	-
N1-(3,4-dimethoxyphenethyl)-4-methylbenzene-1-sulfonamide	843408	329286	309978	311777	627197	136644	230367	110892	145862	130469	484329	150847	-1.68291	0.0162871	0.89453	C17 H21 N O4 S	357.104	65604	6.942	358.112	--	--	--	-	-	-
LPE 4:0	1.41879e+06	1.45367e+06	1.54732e+06	1.01275e+06	1.26729e+06	1.79275e+06	1.51116e+06	1.67785e+06	2.16588e+06	1.52279e+06	1.33996e+06	1.73409e+06	0.371983	0.0319398	0.89453	C9 H20 N O7 P	285.098	0.811616	6.479	286.105	--	--	--	-	-	-
2,5-Furandicarboxylic acid	2368503853	2675774345	2410242950	2852990522	2885803833	1653932511	1662902013	1712298064	2773624722	1790228695	2.63866e+09	1918597201	-0.459755	0.0173053	0.89453	C6 H4 O5	156.006	0.74851	2.31	157.013	Furans	3238-40-2	HMDB0004812	-	-	-
CGS 12066B	280609	271801	352406	340349	390271	366178	484149	391240	433718	424469	327087	419951	0.360544	0.0149081	0.89453	C17 H17 F3 N4	334.144	11.5185	16.385	335.151	--	--	--	-	-	-
4-(2-chloro-6-fluorobenzyl)-1,3,5-trimethyl-1H-pyrazole	333493	277212	280336	292336	357953	370181	475264	329212	355978	393420	308266	384811	0.319974	0.0322135	0.89453	C13 H14 Cl F N2	252.085	8.67037	9.343	253.093	--	--	--	-	-	-
PC (13:0/13:0)	491119	756169	1.17172e+06	1.63547e+06	5.91137e+06	9.42775e+06	1.13596e+06	8.99177e+06	3.84939e+06	1.00153e+07	1.99317e+06	6.68404e+06	1.74566	0.0499451	0.89453	C34 H68 N O8 P	649.476	11.171	16.968	650.483	--	--	--	-	-	-
ethyl 2-[(hydroxyiminomethyl)amino]-1,3-benzothiazole-6-carboxylate	166608	145266	169614	131404	147129	189341	226925	279460	204768	181914	152004	216482	0.510133	0.00925694	0.89453	C11 H11 N3 O3 S	265.057	17.6863	6.141	266.064	--	--	--	-	-	-
UR-144 N-(5-Bromopentyl) analog	276900	528454	636548	678065	507361	736021	643625	977319	894664	1.08996e+06	525466	868319	0.724628	0.0123301	0.89453	C21 H28 Br N O	411.122	56499.8	10.404	412.129	--	--	--	-	-	-
Neosaxitoxin	152323	92625.6	190199	225554	125473	176186	259549	233168	285906	204972	157235	231956	0.560931	0.0394048	0.89453	C10 H17 N7 O5	297.123	57139.4	9.223	298.13	Saxitoxins, gonyautoxins, and derivatives	64296-20-4	HMDB0029369	-	-	-
acetoacetate	2.02907e+06	2.75258e+06	4.34843e+06	4.61387e+06	3.81806e+06	7.10709e+06	7.756e+06	5.5127e+06	8.20582e+06	7.28216e+06	3.5124e+06	7.17275e+06	1.03007	0.000595941	0.473944	C4 H6 O3	102.032	1.33241	0.26	103.039	Keto acids and derivatives	541-50-4	HMDB0000060	ko01100//Metabolic pathways;ko01120//Microbial metabolism in diverse environments;ko00350//Tyrosine metabolism;ko00310//Lysine degradation;ko00650//Butanoate metabolism;ko00640//Propanoate metabolism;ko00280//Valine, leucine and isoleucine degradation;ko00072//Synthesis and degradation of ketone bodies	Amino acid metabolism;Carbohydrate metabolism;Global and overview maps;Lipid metabolism	Metabolism
(2E,4E)-N-[2-(4-hydroxyphenyl)ethyl]dodeca-2,4-dienamide	959421	1.32722e+06	1.05763e+06	1.26992e+06	1.01738e+06	1.25658e+06	2.2485e+06	1.60935e+06	1.75115e+06	1.73132e+06	1.12631e+06	1.71938e+06	0.610279	0.00952801	0.89453	C20 H29 N O2	315.216	11.418	6.172	316.224	--	--	--	-	-	-
N-Oleoyl dopamine	430388	508282	437947	448368	417023	489420	488326	540901	571143	459413	448402	509841	0.185256	0.04344	0.89453	C26 H43 N O3	401.351	38276.1	15.022	402.358	--	--	--	ko04080//Neuroactive ligand-receptor interaction	Signaling molecules and interaction	Environmental Information Processing
Beta-Muricholic acid	3.22278e+07	5.19404e+07	4.00905e+07	5.10878e+07	4.11232e+07	6.85448e+07	1.01715e+08	6.61262e+07	4.53813e+07	1.09465e+08	4.3294e+07	7.82465e+07	0.853861	0.0232451	0.89453	C24 H40 O5	408.287	0.745504	13.568	409.295	Steroids and steroid derivatives	39016-49-4	HMDB0000865	-	-	-
L-Carnitine	1.18214e+06	1.22064e+06	931321	1.31108e+06	1.37607e+06	1.58211e+06	1.79634e+06	1.65849e+06	1.88349e+06	1.58502e+06	1.20425e+06	1.70109e+06	0.498327	0.000901605	0.473944	C7 H15 N O3	161.105	0.289624	5.757	162.113	Organonitrogen compounds	541-15-1	HMDB0000062	ko04976//Bile secretion	Digestive system	Organismal Systems
7-Ketolithocholic acid	1.62001e+07	2.65462e+07	2.18683e+07	2.63214e+07	2.23189e+07	3.93858e+07	5.26314e+07	3.68995e+07	2.55911e+07	6.28155e+07	2.2651e+07	4.34646e+07	0.940269	0.0149375	0.89453	C24 H38 O4	390.277	0.538858	13.573	391.284	Steroids and steroid derivatives	4651-67-6	HMDB0000467	-	-	-
NEG
3-Hydroxyvaleric acid	2.72802e+07	2.15754e+07	2.51975e+07	1.77921e+07	2.7382e+07	1.90795e+07	1.85535e+07	1.91739e+07	1.97591e+07	1.93781e+07	2.38454e+07	1.91888e+07	-0.313448	0.036235	0.987909	C5 H10 O3	118.063	2.75971	1.97	117.056	Fatty Acyls	10237-77-1	HMDB0000531	-	-	-
2-Furoylglycine	725443	891007	806669	907432	924945	978410	1.12806e+06	1.09284e+06	1.09037e+06	805136	851099	1.01896e+06	0.2597	0.0431501	0.987909	C7 H7 N O4	169.038	2.91235	6.046	168.031	Carboxylic acids and derivatives	5657-19-2	HMDB0000439	-	-	-
Lipoic acid	6.73265e+06	1.59133e+07	9.85117e+06	1.01483e+07	7.65545e+06	9.4056e+06	1.36682e+07	2.18081e+07	2.45851e+07	1.90705e+07	1.00602e+07	1.77075e+07	0.815708	0.0429043	0.987909	C8 H14 O2 S2	206.043	2.09513	1.196	205.036	Dithiolanes	1077-27-6	HMDB0014312	-	-	-
2'-Deoxyinosine	1.20732e+06	1.20955e+06	1.34595e+06	1.36828e+06	1.62359e+06	1.50443e+06	1.81576e+06	1.68221e+06	1.64729e+06	1.44894e+06	1.35094e+06	1.61973e+06	0.261789	0.0278282	0.987909	C10 H12 N4 O4	252.086	2.00383	4.501	251.079	Purine nucleosides	890-38-0	HMDB0000071	ko01100//Metabolic pathways;ko00230//Purine metabolism	Global and overview maps;Nucleotide metabolism	Metabolism
D-Glucosamine 6-phosphate	7.10981e+06	9.55004e+06	6.06385e+06	9.05173e+06	8.81979e+06	9.56543e+06	1.78367e+07	1.40908e+07	9.65753e+06	1.48882e+07	8.11905e+06	1.32077e+07	0.702	0.0184546	0.987909	C6 H14 N O8 P	259.046	1.18497	1.243	258.039	Organooxygen compounds	3616-42-0	HMDB0001254	ko01100//Metabolic pathways;ko01130//Biosynthesis of antibiotics;ko00250//Alanine, aspartate and glutamate metabolism;ko00520//Amino sugar and nucleotide sugar metabolism;ko04931//Insulin resistance	Amino acid metabolism;Carbohydrate metabolism;Endocrine and metabolic diseases;Global and overview maps	Human Diseases;Metabolism
2-(1H-indol-3-yl)acetic acid	217870	315231	206888	272177	290003	353871	347972	406862	430027	283183	260434	364383	0.484537	0.0136005	0.987909	C10 H9 N O2	175.064	2.69315	6.753	174.056	Indoles and derivatives	87-51-4	HMDB0000197	ko01100//Metabolic pathways;ko00380//Tryptophan metabolism	Amino acid metabolism;Global and overview maps	Metabolism
Ethylmalonic acid	9.18514e+06	9.24231e+06	1.16658e+07	1.09671e+07	1.04956e+07	1.2545e+07	1.51653e+07	1.18778e+07	1.367e+07	1.11859e+07	1.03112e+07	1.28888e+07	0.321906	0.0164894	0.987909	C5 H8 O4	132.043	2.73597	1.251	131.035	Fatty Acyls	601-75-2	HMDB0000622	-	-	-
Flavin adenine dinucleotide (FAD)	839767	1.05294e+06	1.31708e+06	554589	1.06972e+06	1.30676e+06	1.48712e+06	1.89401e+06	995928	2.26841e+06	966819	1.59045e+06	0.718113	0.0415528	0.987909	C27 H33 N9 O15 P2	785.16	3.29282	7.218	784.152	--	--	--	-	-	-
DL-Malic acid	2.64632e+08	3.39845e+08	5.00486e+08	3.73369e+08	3.69765e+08	2.28003e+08	2.66835e+08	1.9914e+08	2.92123e+08	2.41101e+08	3.69619e+08	2.45441e+08	-0.590666	0.0169411	0.987909	C4 H6 O5	134.022	2.2885	1.213	133.015	Hydroxy acids and derivatives	6915-15-7	HMDB0000744	-	-	-
Uridine 5'-diphosphoglucuronic acid	1.92605e+06	2.2254e+06	1.79452e+06	2.49634e+06	2.57528e+06	1.5128e+06	1.24898e+06	1.6636e+06	2.3629e+06	1.26906e+06	2.20352e+06	1.61147e+06	-0.451433	0.0483735	0.987909	C15 H22 N2 O18 P2	580.036	2.57722	1.166	579.029	Pyrimidine nucleotides	2616-64-0	HMDB0000935	ko01100//Metabolic pathways;ko00053//Ascorbate and aldarate metabolism;ko00040//Pentose and glucuronate interconversions;ko00520//Amino sugar and nucleotide sugar metabolism	Carbohydrate metabolism;Global and overview maps	Metabolism
Carnosine	4.84411e+06	3.88329e+06	2.97425e+06	3.45333e+06	3.35423e+06	2.13217e+06	3.59078e+06	3.17557e+06	2.43185e+06	2.17087e+06	3.70184e+06	2.70025e+06	-0.455151	0.0492998	0.987909	C9 H14 N4 O3	226.107	1.81194	1.42	225.1	Peptidomimetics	305-84-0	HMDB0000033	ko01100//Metabolic pathways;ko00340//Histidine metabolism;ko00410//beta-Alanine metabolism	Amino acid metabolism;Global and overview maps;Metabolism of other amino acids	Metabolism
dopaquinone	234783	289006	241483	304121	294928	316748	475779	406002	467348	319072	272864	396990	0.540918	0.0104958	0.987909	C9 H9 N O4	195.054	2.62611	8.725	194.046	Carboxylic acids and derivatives	-	HMDB0039119	ko01100//Metabolic pathways;ko00350//Tyrosine metabolism	Amino acid metabolism;Global and overview maps	Metabolism
2-(2,6-difluorophenyl)-5-methyl-1,3-thiazol-4-ol	953205	863572	807868	969552	1.08384e+06	678487	892030	574136	656245	710091	935608	702198	-0.414027	0.0108746	0.987909	C10 H7 F2 N O S	227.026	17.9662	7.581	226.018	--	--	--	-	-	-
D-Xylonic Acid Lithium Salt	5.75612e+06	7.87856e+06	5.43059e+06	5.43366e+06	5.48326e+06	1.09345e+07	1.36222e+07	1.41985e+07	7.08568e+06	9.83883e+06	5.99644e+06	1.11359e+07	0.893046	0.00587691	0.987909	C5 H10 O6	166.048	2.66164	1.276	165.041	--	--	--	-	-	-
Adipamide	1.86561e+06	2.15557e+06	1.73821e+06	2.41801e+06	2.49447e+06	1.46533e+06	1.20979e+06	1.6114e+06	2.28875e+06	1.22924e+06	2.13437e+06	1.5609e+06	-0.451433	0.0483735	0.987909	C6 H12 N2 O2	144.09	1.89032	1.17	143.083	--	--	--	-	-	-
5'-Methylthioadenosine	494361	517819	583820	529745	621252	472916	493762	492048	511754	428636	549399	479823	-0.195352	0.0337309	0.987909	C11 H15 N5 O3 S	297.084	17.6389	1.478	296.077	5'-deoxyribonucleosides	2457-80-9	HMDB0001173	ko01100//Metabolic pathways;ko00270//Cysteine and methionine metabolism	Amino acid metabolism;Global and overview maps	Metabolism
Trehalose 6-phosphate	1.52505e+07	5.10385e+07	2.9403e+07	6.022e+07	4.21027e+07	6.93086e+07	6.83221e+07	4.26822e+07	9.13359e+07	8.16801e+07	3.96029e+07	7.06658e+07	0.835405	0.0260318	0.987909	C12 H23 O14 P	422.073	22.4412	1.281	421.066	Organooxygen compounds	4484-88-2	HMDB0001124	ko01100//Metabolic pathways;ko00500//Starch and sucrose metabolism;ko04723//Retrograde endocannabinoid signaling	Carbohydrate metabolism;Global and overview maps;Nervous system	Metabolism;Organismal Systems
3-[3-(methylthio)anilino]-1,3-dihydroisobenzofuran-1-one	2.41613e+06	2.79164e+06	2.25113e+06	3.13152e+06	3.23055e+06	1.89773e+06	1.56678e+06	2.03816e+06	2.96413e+06	1.59196e+06	2.76419e+06	2.01175e+06	-0.458407	0.0459347	0.987909	C15 H13 N O2 S	225.064	169709	1.141	224.057	--	--	--	-	-	-
1,2,3-Benzenetricarboxylic acid	905565	1.04631e+06	843723	1.17369e+06	1.21081e+06	711269	587229	782170	1.11096e+06	596669	1.03602e+06	757659	-0.451433	0.0483735	0.987909	C9 H6 O6	210.017	2.39071	1.156	209.01	--	--	--	-	-	-
PE (22:5e/18:2)	426099	507443	602191	557073	768531	954950	694376	945557	1.01733e+06	807120	572267	883867	0.627139	0.00515282	0.987909	C45 H78 N O7 P	775.538	16.9176	14.871	774.533	--	--	--	-	-	-
gamma-Glu-Tyr	477573	574004	621257	587224	604658	430453	475735	458781	477959	400201	572943	448626	-0.35288	0.00275288	0.987909	C14 H18 N2 O6	310.117	2.10793	1.505	309.11	Carboxylic acids and derivatives	7432-23-7	HMDB0011741	-	-	-
3,4-Dihydroxyphenylpropionic acid	644926	423570	512342	647132	628742	854671	785508	824416	936420	512712	571343	782746	0.454187	0.0370479	0.987909	C9 H10 O4	182.056	11.693	1.471	181.049	Phenylpropanoic acids	1078-61-1	HMDB0000423	ko00350//Tyrosine metabolism	Amino acid metabolism	Metabolism
PS (15:1/20:5)	348017	278614	207105	305589	779359	1.16449e+06	1.68161e+06	1.1712e+06	1.75423e+06	1.88531e+06	383737	1.53137e+06	1.99663	0.000237963	0.235583	C41 H68 N O10 P	1530.92	1e+06	16.2	764.452	--	--	--	-	-	-
N4-(5-chloro-4-methoxy-3-thienyl)-2,6-dimethylmorpholine-4-carboxamide	984520	1.13753e+06	1.17173e+06	1.27603e+06	1.31638e+06	773284	638428	850367	1.20782e+06	752340	1.17724e+06	844448	-0.479327	0.0186562	0.987909	C12 H17 Cl N2 O3 S	304.061	14.2439	1.176	303.053	--	--	--	-	-	-
N1-[4-(2-thienylthio)phenyl]-4-chlorobenzamide	2.88016e+06	3.32779e+06	2.68347e+06	3.73295e+06	3.851e+06	2.2622e+06	1.86769e+06	2.4877e+06	3.53341e+06	1.89771e+06	3.29507e+06	2.40974e+06	-0.451433	0.0483735	0.987909	C17 H12 Cl N O S2	345.003	6.64827	1.157	343.995	--	--	--	-	-	-
ethyl 3-cyano-6-methyl-2-(phenylthio)isonicotinate	899604	1.03942e+06	838169	1.16597e+06	1.20284e+06	706587	573864	777021	1.10364e+06	592741	1.0292e+06	750771	-0.455079	0.048188	0.987909	C16 H14 N2 O2 S	298.078	1.98375	1.185	297.071	--	--	--	-	-	-
Levodopa	484960	485819	489835	522306	701247	559312	810080	717990	892340	653305	536833	726605	0.436698	0.0292849	0.987909	C9 H11 N O4	197.069	2.39596	3.501	196.062	Carboxylic acids and derivatives	59-92-7	HMDB0000181	ko01100//Metabolic pathways;ko01110//Biosynthesis of secondary metabolites;ko00350//Tyrosine metabolism;ko04917//Prolactin signaling pathway;ko04728//Dopaminergic synapse;ko05012//Parkinson disease;ko05034//Alcoholism;ko05030//Cocaine addiction;ko05031//Amphetamine addiction	Amino acid metabolism;Endocrine system;Global and overview maps;Nervous system;Neurodegenerative diseases;Substance dependence	Human Diseases;Metabolism;Organismal Systems
PE (22:4e/18:2)	87474.5	76406.2	103318	74225.5	85546	144283	191103	76784.4	186930	280732	85394.1	175967	1.04309	0.0275566	0.987909	C45 H80 N O7 P	777.563	4.82342	15.788	776.556	--	--	--	-	-	-
Creatinine	9.81991e+07	1.16965e+08	8.16677e+07	1.05372e+08	7.98528e+07	1.25613e+08	113402870	1.19512e+08	1.15938e+08	1.03544e+08	9.64112e+07	1.15602e+08	0.261894	0.0422033	0.987909	C4 H7 N3 O	131.07	159305	1.482	112.052	Carboxylic acids and derivatives	60-27-5	HMDB0000562	ko01100//Metabolic pathways;ko00330//Arginine and proline metabolism	Amino acid metabolism;Global and overview maps	Metabolism
SM (d14:2/29:0)	286750	159166	520201	729718	353199	171792	171459	192439	159567	166073	409807	172266	-1.25031	0.043335	0.987909	C48 H95 N2 O6 P	886.717	72607.8	14.935	885.71	--	--	--	-	-	-
7-amino-9-(4-chlorophenyl)-6-oxo-6H-benzo[c]chromene-8-carbonitrile	993456	1.14786e+06	925611	1.28761e+06	1.32833e+06	780302	633733	858085	1.21878e+06	654579	1.13657e+06	829096	-0.455079	0.048188	0.987909	C20 H11 Cl N2 O2	346.054	10.1567	1.187	345.047	--	--	--	-	-	-
PC (14:0/16:0)	70981.4	59285.1	47246.2	209758	216477	411959	476557	368226	853279	315910	120750	485186	2.00652	0.00762363	0.987909	C38 H76 N O8 P	765.556	85077.5	15.412	764.549	--	--	--	-	-	-
PC (16:0e/18:2)	5.41267e+06	4.61065e+06	3.28162e+06	2.12365e+06	1.90084e+06	1.9188e+06	1.13362e+06	2.12208e+06	840053	1.96757e+06	3.46588e+06	1.59642e+06	-1.11838	0.0337985	0.987909	C42 H82 N O7 P	803.606	80721.2	15.09	802.599	--	--	--	-	-	-
9-HpOTrE	664671	702591	530206	546823	501715	460477	487828	427001	514142	336157	589201	445121	-0.404562	0.0209232	0.987909	C18 H30 O4	310.215	2.06489	16.324	309.208	--	--	--	-	-	-
LSD-d3	203647	150232	213732	189918	234669	204573	256559	314708	237860	286279	198440	259996	0.389788	0.0317168	0.987909	C20 H22 [2]H3 N3 O	326.192	83595.9	13.608	325.185	--	--	--	-	-	-
N-[2-(4-methoxyphenoxy)ethyl]-2-furamide	81930.2	73686.9	80567.9	87384.4	85291.1	90706.1	87329.2	96330.1	95611.6	89159.5	81772.1	91827.3	0.167314	0.00922709	0.987909	C14 H15 N O4	261.101	2.45898	9.542	260.093	--	--	--	-	-	-
methyl 7-hydroxy-4-oxo-8-propyl-4H-1-benzothiine-2-carboxylate	1.58466e+06	1.81429e+06	1.37603e+06	2.05386e+06	2.10021e+06	1.24466e+06	1.0276e+06	1.32075e+06	1.78713e+06	1.04411e+06	1.78581e+06	1.28485e+06	-0.474978	0.0330661	0.987909	C14 H14 O4 S	278.064	10.7892	1.124	277.057	--	--	--	-	-	-

## Sheet: Table S7
Table S7 Metabolites enriched in the trend analysis (POS mode).
Profile	Name	Group	Rumen fluid	Plasma	Milk	Class	Pathway	KEGG_B_class	KEGG_A_class				Name		Group	Rumen fluid	Plasma	Milk	Class	Pathway	KEGG_B_class	KEGG_A_class
0	Sebacic acid	L-MF	0	-4.89	-9.12	Fatty Acyls	-	-	-				Sebacic acid		H-MF	0	-5.33	-9.44	Fatty Acyls	-	-	-
	Sedanolide	L-MF	0	-4.77	-7.09	Lactones	-	-	-				Sedanolide		H-MF	0	-5.2	-7.37	Lactones	-	-	-
	Octadecanedioic acid	L-MF	0	-2.2	-4.07	Fatty Acyls	-	-	-				Octadecanedioic acid		H-MF	0	-3.27	-4.49	Fatty Acyls	-	-	-
	5,6-dimethoxy-2-(2-methoxyphenyl)-4H-chromen-4-one	L-MF	0	-9.4	-13.24	--	-	-	-				Ethyl protocatechuate		H-MF	0	-3.99	-7.06	--	-	-	-
	Ethyl protocatechuate	L-MF	0	-3.64	-6.58	--	-	-	-				3-Methyladipic acid		H-MF	0	-3.79	-5.4	Fatty Acyls	-	-	-
	5-acetyl-2,6-dimethyl-1,2,3,4-tetrahydropyridin-4-one	L-MF	0	-4.65	-6.46	--	-	-	-				(2R)-2-[(2R,5S)-5-[(2S)-2-hydroxybutyl]oxolan-2-yl]propanoic acid		H-MF	0	-5.58	-8.14	--	-	-	-
	3-Methyladipic acid	L-MF	0	-3.37	-5.13	Fatty Acyls	-	-	-				LPE 15:0		H-MF	0	-4.5	-6.37	--	-	-	-
	(2R)-2-[(2R,5S)-5-[(2S)-2-hydroxybutyl]oxolan-2-yl]propanoic acid	L-MF	0	-5.08	-7.83	--	-	-	-
	LPE 15:0	L-MF	0	-4.06	-5.99	--	-	-	-
1	2-Amino-1,3-octadecanediol	L-MF	0	-7.24	-6.03	--	-	-	-				Nicotinic acid		H-MF	0	-3.27	-2.43	Carboxylic acids and derivatives	ko01100//Metabolic pathways;ko01110//Biosynthesis of secondary metabolites;ko01120//Microbial metabolism in diverse environments;ko00760//Nicotinate and nicotinamide metabolism;ko05133//Pertussis	Global and overview maps;Infectious diseases;Metabolism of cofactors and vitamins	Human Diseases;Metabolism
	8-Hydroxyquinoline	L-MF	0	-3.27	-3.19	--	-	-	-				2-Amino-1,3-octadecanediol		H-MF	0	-7.58	-6.36	--	-	-	-
	2-Amino-1,3,4-octadecanetriol	L-MF	0	-4.93	-4.34	--	-	-	-				(R)-Equol		H-MF	0	-9.73	-9.05	--	-	-	-
	(R)-Equol	L-MF	0	-8.9	-9.04	--	-	-	-				Flavanone		H-MF	0	-7.67	-7.39	--	-	-	-
	Flavanone	L-MF	0	-7.53	-7.34	--	-	-	-				L-Glutamic acid		H-MF	0	-2.24	-2.04	Carboxylic acids and derivatives	ko01100//Metabolic pathways;ko01110//Biosynthesis of secondary metabolites;ko01120//Microbial metabolism in diverse environments;ko01130//Biosynthesis of antibiotics;ko01230//Biosynthesis of amino acids;ko02010//ABC transporters;ko01200//Carbon metabolism;ko04080//Neuroactive ligand-receptor interaction;ko01210//2-Oxocarboxylic acid metabolism;ko00330//Arginine and proline metabolism;ko04974//Pro…	Amino acid metabolism;Biosynthesis of other secondary metabolites;Cancers;Carbohydrate metabolism;Cellular community - eukaryotes;Digestive system;Energy metabolism;Environmental adaptation;Excretory system;Global and overview maps;Membrane transport;Metabolism of cofactors and vitamins;Metabolism of other amino acids;Nervous system;Neurodegenerative diseases;Sensory system;Signal transduction;Si…	Cellular Processes;Environmental Information Processing;Genetic Information Processing;Human Diseases;Metabolism;Organismal Systems
	L-Glutamic acid	L-MF	0	-1.88	-1.48	Carboxylic acids and derivatives	ko01100//Metabolic pathways;ko01110//Biosynthesis of secondary metabolites;ko01120//Microbial metabolism in diverse environments;ko01130//Biosynthesis of antibiotics;ko01230//Biosynthesis of amino acids;ko02010//ABC transporters;ko01200//Carbon metabolism;ko04080//Neuroactive ligand-receptor interaction;ko01210//2-Oxocarboxylic acid metabolism;ko00330//Arginine and proline metabolism;ko04974//Pro…	Amino acid metabolism;Biosynthesis of other secondary metabolites;Cancers;Carbohydrate metabolism;Cellular community - eukaryotes;Digestive system;Energy metabolism;Environmental adaptation;Excretory system;Global and overview maps;Membrane transport;Metabolism of cofactors and vitamins;Metabolism of other amino acids;Nervous system;Neurodegenerative diseases;Sensory system;Signal transduction;Si…	Cellular Processes;Environmental Information Processing;Genetic Information Processing;Human Diseases;Metabolism;Organismal Systems				Hypoxanthine		H-MF	0	-7.4	-5.71	Imidazopyrimidines	ko01100//Metabolic pathways;ko00230//Purine metabolism	Global and overview maps;Nucleotide metabolism	Metabolism
	Kynurenic acid	L-MF	0	-5.87	-3.05	Quinolines and derivatives	ko01100//Metabolic pathways;ko00380//Tryptophan metabolism	Amino acid metabolism;Global and overview maps	Metabolism				Xanthine		H-MF	0	-7.45	-6.42	Imidazopyrimidines	ko01100//Metabolic pathways;ko01110//Biosynthesis of secondary metabolites;ko01120//Microbial metabolism in diverse environments;ko00230//Purine metabolism;ko00232//Caffeine metabolism	Biosynthesis of other secondary metabolites;Global and overview maps;Nucleotide metabolism	Metabolism
	19-Nortestosterone	L-MF	0	-6.26	-7.03	Steroids and steroid derivatives	-	-	-				Inosine		H-MF	0	-7.36	-5.95	Purine nucleosides	ko01100//Metabolic pathways;ko00230//Purine metabolism	Global and overview maps;Nucleotide metabolism	Metabolism
	Hypoxanthine	L-MF	0	-7.51	-5.67	Imidazopyrimidines	ko01100//Metabolic pathways;ko00230//Purine metabolism	Global and overview maps;Nucleotide metabolism	Metabolism				5-Hydroxyindole-3-acetic acid		H-MF	0	-6.64	-6.87	Indoles and derivatives	ko01100//Metabolic pathways;ko00380//Tryptophan metabolism;ko04726//Serotonergic synapse	Amino acid metabolism;Global and overview maps;Nervous system	Metabolism;Organismal Systems
	Xanthine	L-MF	0	-6.92	-6.25	Imidazopyrimidines	ko01100//Metabolic pathways;ko01110//Biosynthesis of secondary metabolites;ko01120//Microbial metabolism in diverse environments;ko00230//Purine metabolism;ko00232//Caffeine metabolism	Biosynthesis of other secondary metabolites;Global and overview maps;Nucleotide metabolism	Metabolism				Oleic acid		H-MF	0	-5.74	-5.03	Fatty Acyls	ko01040//Biosynthesis of unsaturated fatty acids;ko00061//Fatty acid biosynthesis;ko04212//Longevity regulating pathway - worm	Aging;Lipid metabolism	Metabolism;Organismal Systems
	Inosine	L-MF	0	-6.51	-6.05	Purine nucleosides	ko01100//Metabolic pathways;ko00230//Purine metabolism	Global and overview maps;Nucleotide metabolism	Metabolism				3-hydroxy-2-octylpentanedioic acid		H-MF	0	-5.81	-6.11	--	-	-	-
	5-Hydroxyindole-3-acetic acid	L-MF	0	-6.89	-7.4	Indoles and derivatives	ko01100//Metabolic pathways;ko00380//Tryptophan metabolism;ko04726//Serotonergic synapse	Amino acid metabolism;Global and overview maps;Nervous system	Metabolism;Organismal Systems				octadec-9-ynoic acid		H-MF	0	-7.16	-5.83	--	-	-	-
	Oleic acid	L-MF	0	-5.17	-5.22	Fatty Acyls	ko01040//Biosynthesis of unsaturated fatty acids;ko00061//Fatty acid biosynthesis;ko04212//Longevity regulating pathway - worm	Aging;Lipid metabolism	Metabolism;Organismal Systems				5-OxoETE		H-MF	0	-5.25	-2.7	Fatty Acyls	ko00590//Arachidonic acid metabolism	Lipid metabolism	Metabolism
	3-hydroxy-2-octylpentanedioic acid	L-MF	0	-5.28	-5.88	--	-	-	-				13,14-Dihydro prostaglandin E1		H-MF	0	-3.88	-2.97	--	-	-	-
	octadec-9-ynoic acid	L-MF	0	-6.99	-6.5	--	-	-	-				Prostaglandin H1		H-MF	0	-4.47	-2.99	Fatty Acyls	-	-	-
	5-OxoETE	L-MF	0	-4.38	-2.45	Fatty Acyls	ko00590//Arachidonic acid metabolism	Lipid metabolism	Metabolism				Aloesin		H-MF	0	-8.98	-7.84	--	-	-	-
	13,14-Dihydro prostaglandin E1	L-MF	0	-4.11	-3.8	--	-	-	-				Sphingosine (d18:1)		H-MF	0	-8.5	-5.24	--	-	-	-
	Prostaglandin H1	L-MF	0	-4.55	-3.99	Fatty Acyls	-	-	-				Indole-3-acrylic acid		H-MF	0	-6.45	-6.92	--	-	-	-
	Aloesin	L-MF	0	-8.32	-7.69	--	-	-	-				4-methoxy-9-(2-methylbut-3-en-2-yl)-7H-furo[3,2-g]chromen-7-one		H-MF	0	-8.65	-9.33	--	-	-	-
	DL-Stachydrine	L-MF	0	-3.55	-1.84	--	-	-	-				6-Methylquinoline		H-MF	0	-5.58	-4.84	Quinolines and derivatives	-	-	-
	Sphingosine (d18:1)	L-MF	0	-8.24	-5.32	--	-	-	-				5,6-dimethoxy-2-(2-methoxyphenyl)-4H-chromen-4-one		H-MF	0	-9.81	-12.98	--	-	-	-
	Diphenylamine	L-MF	0	-5.18	-2.67	Benzene and substituted derivatives	-	-	-				(-)-Caryophyllene oxide		H-MF	0	-7.47	-7.54	--	-	-	-
	Indole-3-acrylic acid	L-MF	0	-6.18	-6.89	--	-	-	-				Bicyclo prostaglandin E2		H-MF	0	-7	-5.54	--	-	-	-
	4-methoxy-9-(2-methylbut-3-en-2-yl)-7H-furo[3,2-g]chromen-7-one	L-MF	0	-8.3	-9.41	--	-	-	-				Spermidine		H-MF	0	-7.9	-5.51	Organonitrogen compounds	ko01100//Metabolic pathways;ko02010//ABC transporters;ko04976//Bile secretion;ko00330//Arginine and proline metabolism;ko00410//beta-Alanine metabolism;ko00480//Glutathione metabolism	Amino acid metabolism;Digestive system;Global and overview maps;Membrane transport;Metabolism of other amino acids	Environmental Information Processing;Metabolism;Organismal Systems
	6-Methylquinoline	L-MF	0	-5.72	-5.07	Quinolines and derivatives	-	-	-				6-Hydroxycaproic acid		H-MF	0	-5.25	-5.72	Hydroxy acids and derivatives	-	-	-
	(-)-Caryophyllene oxide	L-MF	0	-7.13	-7.29	--	-	-	-				2-methyl-2,3,4,5-tetrahydro-1,5-benzoxazepin-4-one		H-MF	0	-6.98	-6.02	--	-	-	-
	Bicyclo prostaglandin E2	L-MF	0	-6.21	-5.3	--	-	-	-				Isophorone		H-MF	0	-5.68	-5.58	Carbonyl compounds	-	-	-
	Spermidine	L-MF	0	-8.22	-5.63	Organonitrogen compounds	ko01100//Metabolic pathways;ko02010//ABC transporters;ko04976//Bile secretion;ko00330//Arginine and proline metabolism;ko00410//beta-Alanine metabolism;ko00480//Glutathione metabolism	Amino acid metabolism;Digestive system;Global and overview maps;Membrane transport;Metabolism of other amino acids	Environmental Information Processing;Metabolism;Organismal Systems				3-(2-Hydroxyethyl)indole		H-MF	0	-6.47	-5.14	Indoles and derivatives	ko00380//Tryptophan metabolism	Amino acid metabolism	Metabolism
	4-oxo-4-(5,6,7,8-tetrahydronaphthalen-1-ylamino)but-2-enoic acid	L-MF	0	-6.56	-6.19	--	-	-	-				9-Oxo-ODE		H-MF	0	-6	-5.48	Fatty Acyls	ko00591//Linoleic acid metabolism	Lipid metabolism	Metabolism
	6-Hydroxycaproic acid	L-MF	0	-5.02	-5.6	Hydroxy acids and derivatives	-	-	-				9-Oxo-10(E),12(E)-octadecadienoic acid		H-MF	0	-4.59	-3.93	--	-	-	-
	2-methyl-2,3,4,5-tetrahydro-1,5-benzoxazepin-4-one	L-MF	0	-7.07	-6.4	--	-	-	-				2,4-dihydroxyheptadec-16-en-1-yl acetate		H-MF	0	-4.2	-2.82	--	-	-	-
	Isophorone	L-MF	0	-6.09	-6.13	Carbonyl compounds	-	-	-				6-(trifluoromethoxy)quinolin-4-ol		H-MF	0	-7.9	-7.33	--	-	-	-
	3-(2-Hydroxyethyl)indole	L-MF	0	-6.4	-5.97	Indoles and derivatives	ko00380//Tryptophan metabolism	Amino acid metabolism	Metabolism				5-acetyl-2,6-dimethyl-1,2,3,4-tetrahydropyridin-4-one		H-MF	0	-5.41	-6.76	--	-	-	-
	9-Oxo-10(E),12(E)-octadecadienoic acid	L-MF	0	-3.27	-3.68	--	-	-	-				ethyl 2-cyano-3-(5-methoxy-2-thienyl)acrylate		H-MF	0	-8.58	-7.24	--	-	-	-
	2,4-dihydroxyheptadec-16-en-1-yl acetate	L-MF	0	-3.87	-3.55	--	-	-	-				4-Nitrosodiphenylamine		H-MF	0	-6.53	-4.12	--	-	-	-
	6-(trifluoromethoxy)quinolin-4-ol	L-MF	0	-8.78	-8.39	--	-	-	-				伪-Linolenic acid		H-MF	0	-4.08	-3.22	Fatty Acyls	-	-	-
	ethyl 2-cyano-3-(5-methoxy-2-thienyl)acrylate	L-MF	0	-8.73	-7.81	--	-	-	-				Isopropyl myristate		H-MF	0	-7.91	-7.69	Fatty Acyls	-	-	-
	伪-Linolenic acid	L-MF	0	-3.21	-3.2	Fatty Acyls	-	-	-				N-Stearoyl taurine		H-MF	0	-8.94	-9.17	--	-	-	-
	Isopropyl myristate	L-MF	0	-7.72	-7.92	Fatty Acyls	-	-	-				Hexadecanamide		H-MF	0	-2.48	-1.38	Fatty Acyls	-	-	-
	N-Stearoyl taurine	L-MF	0	-8.22	-8.55	--	-	-	-				D-(+)-Camphor		H-MF	0	-5	-6	--	-	-	-
	Hexadecanamide	L-MF	0	-2.76	-1.67	Fatty Acyls	-	-	-				18-尾-Glycyrrhetinic acid		H-MF	0	-6.83	-7.95	--	-	-	-
	D-(+)-Camphor	L-MF	0	-4.72	-5.95	--	-	-	-				(+/-)12(13)-DiHOME		H-MF	0	-7.31	-5.84	--	-	-	-
	18-尾-Glycyrrhetinic acid	L-MF	0	-6.29	-7.19	--	-	-	-				1,3-dipyridin-3-ylpropane-1,3-dione		H-MF	0	-6.52	-4.02	--	-	-	-
	(+/-)12(13)-DiHOME	L-MF	0	-6.41	-5.34	--	-	-	-				13(S)-HOTrE		H-MF	0	-4.22	-3.81	--	ko00592//alpha-Linolenic acid metabolism	Lipid metabolism	Metabolism
	1,3-dipyridin-3-ylpropane-1,3-dione	L-MF	0	-5.86	-3.43	--	-	-	-				Palmitic Acid		H-MF	0	-2.65	-3.07	Fatty Acyls	ko01100//Metabolic pathways;ko01040//Biosynthesis of unsaturated fatty acids;ko00061//Fatty acid biosynthesis;ko00071//Fatty acid degradation;ko01212//Fatty acid metabolism;ko00062//Fatty acid elongation	Global and overview maps;Lipid metabolism	Metabolism
	13(S)-HOTrE	L-MF	0	-3.69	-3.69	--	ko00592//alpha-Linolenic acid metabolism	Lipid metabolism	Metabolism
	Palmitic Acid	L-MF	0	-2.44	-2.92	Fatty Acyls	ko01100//Metabolic pathways;ko01040//Biosynthesis of unsaturated fatty acids;ko00061//Fatty acid biosynthesis;ko00071//Fatty acid degradation;ko01212//Fatty acid metabolism;ko00062//Fatty acid elongation	Global and overview maps;Lipid metabolism	Metabolism
2	Monoolein	L-MF	0	-4.44	3.68	Glycerolipids	-	-	-				Monoolein		H-MF	0	-4.84	3.16	Glycerolipids	-	-	-
	Adenosine	L-MF	0	-7.87	-2.79	Purine nucleosides	ko01100//Metabolic pathways;ko00230//Purine metabolism;ko04080//Neuroactive ligand-receptor interaction;ko04024//cAMP signaling pathway;ko04923//Regulation of lipolysis in adipocyte;ko04071//Sphingolipid signaling pathway;ko04924//Renin secretion;ko05012//Parkinson disease;ko05034//Alcoholism;ko04022//cGMP - PKG signaling pathway;ko04270//Vascular smooth muscle contraction;ko05032//Morphine addic…	Circulatory system;Endocrine system;Global and overview maps;Neurodegenerative diseases;Nucleotide metabolism;Signal transduction;Signaling molecules and interaction;Substance dependence	Environmental Information Processing;Human Diseases;Metabolism;Organismal Systems				Kynurenic acid		H-MF	0	-6.45	-2.84	Quinolines and derivatives	ko01100//Metabolic pathways;ko00380//Tryptophan metabolism	Amino acid metabolism;Global and overview maps	Metabolism
	Maltotriose	L-MF	0	-4.8	2.41	Organooxygen compounds	ko02010//ABC transporters;ko04973//Carbohydrate digestion and absorption	Digestive system;Membrane transport	Environmental Information Processing;Organismal Systems				Adenosine		H-MF	0	-8.63	-2.18	Purine nucleosides	ko01100//Metabolic pathways;ko00230//Purine metabolism;ko04080//Neuroactive ligand-receptor interaction;ko04024//cAMP signaling pathway;ko04923//Regulation of lipolysis in adipocyte;ko04071//Sphingolipid signaling pathway;ko04924//Renin secretion;ko05012//Parkinson disease;ko05034//Alcoholism;ko04022//cGMP - PKG signaling pathway;ko04270//Vascular smooth muscle contraction;ko05032//Morphine addic…	Circulatory system;Endocrine system;Global and overview maps;Neurodegenerative diseases;Nucleotide metabolism;Signal transduction;Signaling molecules and interaction;Substance dependence	Environmental Information Processing;Human Diseases;Metabolism;Organismal Systems
	Oleamide	L-MF	0	-2.45	-0.77	Fatty Acyls	-	-	-				Maltotriose		H-MF	0	-6.07	1.81	Organooxygen compounds	ko02010//ABC transporters;ko04973//Carbohydrate digestion and absorption	Digestive system;Membrane transport	Environmental Information Processing;Organismal Systems
													Oleamide		H-MF	0	-2.35	-0.64	Fatty Acyls	-	-	-
													Diphenylamine		H-MF	0	-5.17	-2.05	Benzene and substituted derivatives	-	-	-
													16-Hydroxyhexadecanoic acid		H-MF	0	-2.21	1.32	Fatty Acyls	-	-	-
													LPE 18:1		H-MF	0	-3.12	-0.87	--	-	-	-
3	L-(+)-Citrulline	L-MF	0	0.7	-2.55	--	-	-	-				2-Hydroxycinnamic acid		H-MF	0	1	-1.8	Cinnamic acids and derivatives	ko01110//Biosynthesis of secondary metabolites;ko01120//Microbial metabolism in diverse environments;ko00360//Phenylalanine metabolism	Amino acid metabolism;Global and overview maps	Metabolism
	Methionine sulfoxide	L-MF	0	0.6	-2.48	Carboxylic acids and derivatives	-	-	-				L-(+)-Citrulline		H-MF	0	-0.51	-3	--	-	-	-
	Proline	L-MF	0	-0.2	-1.12	Carboxylic acids and derivatives	-	-	-				Methionine sulfoxide		H-MF	0	0.81	-3.08	Carboxylic acids and derivatives	-	-	-
	Methyl indole-3-acetate	L-MF	0	-0.57	-7.63	Indoles and derivatives	-	-	-				Proline		H-MF	0	-0.26	-1.54	Carboxylic acids and derivatives	-	-	-
	L-Threonine	L-MF	0	0.33	-2.78	Carboxylic acids and derivatives	ko01100//Metabolic pathways;ko01110//Biosynthesis of secondary metabolites;ko01120//Microbial metabolism in diverse environments;ko01130//Biosynthesis of antibiotics;ko01230//Biosynthesis of amino acids;ko02010//ABC transporters;ko04974//Protein digestion and absorption;ko00970//Aminoacyl-tRNA biosynthesis;ko00260//Glycine, serine and threonine metabolism;ko00261//Monobactam biosynthesis;ko04978/…	Amino acid metabolism;Biosynthesis of other secondary metabolites;Digestive system;Global and overview maps;Membrane transport;Metabolism of cofactors and vitamins;Translation	Environmental Information Processing;Genetic Information Processing;Metabolism;Organismal Systems				Methyl indole-3-acetate		H-MF	0	-0.75	-7.24	Indoles and derivatives	-	-	-
	D-Tagatose	L-MF	0	0.62	-4.39	Organooxygen compounds	ko00052//Galactose metabolism	Carbohydrate metabolism	Metabolism				L-Tyrosine		H-MF	0	1.4	-1.76	Carboxylic acids and derivatives	ko01100//Metabolic pathways;ko01110//Biosynthesis of secondary metabolites;ko01130//Biosynthesis of antibiotics;ko01230//Biosynthesis of amino acids;ko00350//Tyrosine metabolism;ko01210//2-Oxocarboxylic acid metabolism;ko00360//Phenylalanine metabolism;ko04974//Protein digestion and absorption;ko05230//Central carbon metabolism in cancer;ko00970//Aminoacyl-tRNA biosynthesis;ko00400//Phenylalanine…	Amino acid metabolism;Biosynthesis of other secondary metabolites;Cancers;Digestive system;Endocrine system;Global and overview maps;Metabolism of cofactors and vitamins;Metabolism of other amino acids;Nervous system;Neurodegenerative diseases;Substance dependence;Translation	Genetic Information Processing;Human Diseases;Metabolism;Organismal Systems
	PC (16:2e/2:0)	L-MF	0	2.53	-2.55	--	-	-	-				L-Phenylalanine		H-MF	0	1.76	-1.9	Carboxylic acids and derivatives	ko01100//Metabolic pathways;ko01110//Biosynthesis of secondary metabolites;ko01130//Biosynthesis of antibiotics;ko01230//Biosynthesis of amino acids;ko02010//ABC transporters;ko01210//2-Oxocarboxylic acid metabolism;ko00360//Phenylalanine metabolism;ko04974//Protein digestion and absorption;ko05230//Central carbon metabolism in cancer;ko00970//Aminoacyl-tRNA biosynthesis;ko00400//Phenylalanine, t…	Amino acid metabolism;Cancers;Digestive system;Global and overview maps;Membrane transport;Metabolism of other amino acids;Translation	Environmental Information Processing;Genetic Information Processing;Human Diseases;Metabolism;Organismal Systems
	Gramine	L-MF	0	-0.38	-6.79	--	-	-	-				L-Threonine		H-MF	0	-0.15	-3	Carboxylic acids and derivatives	ko01100//Metabolic pathways;ko01110//Biosynthesis of secondary metabolites;ko01120//Microbial metabolism in diverse environments;ko01130//Biosynthesis of antibiotics;ko01230//Biosynthesis of amino acids;ko02010//ABC transporters;ko04974//Protein digestion and absorption;ko00970//Aminoacyl-tRNA biosynthesis;ko00260//Glycine, serine and threonine metabolism;ko00261//Monobactam biosynthesis;ko04978/…	Amino acid metabolism;Biosynthesis of other secondary metabolites;Digestive system;Global and overview maps;Membrane transport;Metabolism of cofactors and vitamins;Translation	Environmental Information Processing;Genetic Information Processing;Metabolism;Organismal Systems
	LPC 18:3	L-MF	0	2.47	-2.97	--	-	-	-				D-Tagatose		H-MF	0	0.53	-4.66	Organooxygen compounds	ko00052//Galactose metabolism	Carbohydrate metabolism	Metabolism
	PC (18:2/18:2)	L-MF	0	0.73	-1.5	--	-	-	-				D-(+)-Proline		H-MF	0	-0.25	-1.21	--	-	-	-
													PC (16:2e/2:0)		H-MF	0	2.17	-2.3	--	-	-	-
													Gramine		H-MF	0	-0.51	-6.63	--	-	-	-
													PC (18:2/18:2)		H-MF	0	0.34	-0.97	--	-	-	-
4	N-Acetyl-伪-D-glucosamine	L-MF	0	-4.28	4.88	--	-	-	-				N-Acetyl-伪-D-glucosamine		H-MF	0	-3.8	4.97	--	-	-	-
	Choline	L-MF	0	-0.98	3.37	Organonitrogen compounds	ko01100//Metabolic pathways;ko02010//ABC transporters;ko04976//Bile secretion;ko00260//Glycine, serine and threonine metabolism;ko00564//Glycerophospholipid metabolism;ko05231//Choline metabolism in cancer;ko04725//Cholinergic synapse	Amino acid metabolism;Cancers;Digestive system;Global and overview maps;Lipid metabolism;Membrane transport;Nervous system	Environmental Information Processing;Human Diseases;Metabolism;Organismal Systems				Choline		H-MF	0	-1.7	3.65	Organonitrogen compounds	ko01100//Metabolic pathways;ko02010//ABC transporters;ko04976//Bile secretion;ko00260//Glycine, serine and threonine metabolism;ko00564//Glycerophospholipid metabolism;ko05231//Choline metabolism in cancer;ko04725//Cholinergic synapse	Amino acid metabolism;Cancers;Digestive system;Global and overview maps;Lipid metabolism;Membrane transport;Nervous system	Environmental Information Processing;Human Diseases;Metabolism;Organismal Systems
	Riboflavin	L-MF	0	-1.98	5.55	Flavin nucleotides	ko01100//Metabolic pathways;ko01110//Biosynthesis of secondary metabolites;ko04977//Vitamin digestion and absorption;ko00740//Riboflavin metabolism	Digestive system;Global and overview maps;Metabolism of cofactors and vitamins	Metabolism;Organismal Systems				Riboflavin		H-MF	0	-2.3	5.39	Flavin nucleotides	ko01100//Metabolic pathways;ko01110//Biosynthesis of secondary metabolites;ko04977//Vitamin digestion and absorption;ko00740//Riboflavin metabolism	Digestive system;Global and overview maps;Metabolism of cofactors and vitamins	Metabolism;Organismal Systems
	Pantothenic acid	L-MF	0	-1.84	3.56	Alcohols and polyols	ko01100//Metabolic pathways;ko01110//Biosynthesis of secondary metabolites;ko04977//Vitamin digestion and absorption;ko00410//beta-Alanine metabolism;ko00770//Pantothenate and CoA biosynthesis	Digestive system;Global and overview maps;Metabolism of cofactors and vitamins;Metabolism of other amino acids	Metabolism;Organismal Systems				Pantothenic acid		H-MF	0	-2.52	3.38	Alcohols and polyols	ko01100//Metabolic pathways;ko01110//Biosynthesis of secondary metabolites;ko04977//Vitamin digestion and absorption;ko00410//beta-Alanine metabolism;ko00770//Pantothenate and CoA biosynthesis	Digestive system;Global and overview maps;Metabolism of cofactors and vitamins;Metabolism of other amino acids	Metabolism;Organismal Systems
	Adenosine 3'5'-cyclic monophosphate	L-MF	0	-0.68	8.07	--	-	-	-				N-Acetylneuraminic acid		H-MF	0	0.15	5.34	Organooxygen compounds	ko01100//Metabolic pathways;ko00520//Amino sugar and nucleotide sugar metabolism	Carbohydrate metabolism;Global and overview maps	Metabolism
	3-methyl-5-oxo-5-(4-toluidino)pentanoic acid	L-MF	0	-0.27	8.57	--	-	-	-				3-methyl-5-oxo-5-(4-toluidino)pentanoic acid		H-MF	0	-0.26	8.67	--	-	-	-
	D-Galactose	L-MF	0	-0.77	3.22	Organooxygen compounds	ko01100//Metabolic pathways;ko00052//Galactose metabolism;ko04978//Mineral absorption;ko04973//Carbohydrate digestion and absorption	Carbohydrate metabolism;Digestive system;Global and overview maps	Metabolism;Organismal Systems				D-Galactose		H-MF	0	-0.89	3.28	Organooxygen compounds	ko01100//Metabolic pathways;ko00052//Galactose metabolism;ko04978//Mineral absorption;ko04973//Carbohydrate digestion and absorption	Carbohydrate metabolism;Digestive system;Global and overview maps	Metabolism;Organismal Systems
	1,4-dihydroxyheptadec-16-en-2-yl acetate	L-MF	0	-1.49	4.68	--	-	-	-				1,4-dihydroxyheptadec-16-en-2-yl acetate		H-MF	0	-2.51	4.34	--	-	-	-
	N-Acetyl-D-lactosamine	L-MF	0	-1.97	5.49	--	-	-	-				N-Acetyl-D-lactosamine		H-MF	0	-3.03	5.7	--	-	-	-
	5-hydroxy-4-methoxy-5,6-dihydro-2H-pyran-2-one	L-MF	0	-1.46	1.56	--	-	-	-				5-hydroxy-4-methoxy-5,6-dihydro-2H-pyran-2-one		H-MF	0	-1.54	1.56	--	-	-	-
	纬-Linolenic acid ethyl ester	L-MF	0	-1.77	4.13	--	-	-	-				纬-Linolenic acid ethyl ester		H-MF	0	-2.33	4.08	--	-	-	-
	JNJ-1661010	L-MF	0	-2.58	5.89	--	-	-	-				5-nitro-2-furaldehyde 2,2-dimethylhydrazone		H-MF	0	0.79	10.08	--	-	-	-
	3-Phosphonopropionic acid	L-MF	0	-0.05	5.82	--	-	-	-				JNJ-1661010		H-MF	0	-3.16	6.24	--	-	-	-
	Monolaurin	L-MF	0	-2.52	5.92	--	-	-	-				3-Phosphonopropionic acid		H-MF	0	0.24	6.08	--	-	-	-
	Acetyl-尾-methylcholine	L-MF	0	-1.33	2.14	Organonitrogen compounds	-	-	-				Monolaurin		H-MF	0	-3.28	5.17	--	-	-	-
	2,5-Furandicarboxylic acid	L-MF	0	1.37	6.91	Furans	-	-	-				Acetyl-尾-methylcholine		H-MF	0	-1.35	2.59	Organonitrogen compounds	-	-	-
	Creatine phosphate	L-MF	0	0.9	8.99	Carboxylic acids and derivatives	ko01100//Metabolic pathways;ko00330//Arginine and proline metabolism	Amino acid metabolism;Global and overview maps	Metabolism				2,5-Furandicarboxylic acid		H-MF	0	1.1	6.29	Furans	-	-	-
	2,3-dihydroxypropyl 12-methyltridecanoate	L-MF	0	-1.56	5.38	--	-	-	-				Creatine phosphate		H-MF	0	0.45	8.39	Carboxylic acids and derivatives	ko01100//Metabolic pathways;ko00330//Arginine and proline metabolism	Amino acid metabolism;Global and overview maps	Metabolism
	Maltotetraose	L-MF	0	-3.57	5.84	Organooxygen compounds	-	-	-				2,3-dihydroxypropyl 12-methyltridecanoate		H-MF	0	-2.55	5.2	--	-	-	-
													Maltotetraose		H-MF	0	-4.39	5.84	Organooxygen compounds	-	-	-
5	D-(+)-Tryptophan	L-MF	0	3.7	-1.11	Indoles and derivatives	-	-	-				D-(+)-Tryptophan		H-MF	0	3.22	-1.43	Indoles and derivatives	-	-	-
	Valine	L-MF	0	3.55	-0.66	Carboxylic acids and derivatives	-	-	-				Valine		H-MF	0	3.26	-0.94	Carboxylic acids and derivatives	-	-	-
	L-(+)-Arginine	L-MF	0	1.7	-0.07	Carboxylic acids and derivatives	ko01100//Metabolic pathways;ko01110//Biosynthesis of secondary metabolites;ko01130//Biosynthesis of antibiotics;ko01230//Biosynthesis of amino acids;ko02010//ABC transporters;ko00330//Arginine and proline metabolism;ko04974//Protein digestion and absorption;ko05230//Central carbon metabolism in cancer;ko00970//Aminoacyl-tRNA biosynthesis;ko00220//Arginine biosynthesis;ko00261//Monobactam biosynth…	Amino acid metabolism;Biosynthesis of other secondary metabolites;Cancers;Digestive system;Global and overview maps;Infectious diseases;Membrane transport;Metabolism of other amino acids;Neurodegenerative diseases;Translation	Environmental Information Processing;Genetic Information Processing;Human Diseases;Metabolism;Organismal Systems				L-(+)-Arginine		H-MF	0	2.14	0.09	Carboxylic acids and derivatives	ko01100//Metabolic pathways;ko01110//Biosynthesis of secondary metabolites;ko01130//Biosynthesis of antibiotics;ko01230//Biosynthesis of amino acids;ko02010//ABC transporters;ko00330//Arginine and proline metabolism;ko04974//Protein digestion and absorption;ko05230//Central carbon metabolism in cancer;ko00970//Aminoacyl-tRNA biosynthesis;ko00220//Arginine biosynthesis;ko00261//Monobactam biosynth…	Amino acid metabolism;Biosynthesis of other secondary metabolites;Cancers;Digestive system;Global and overview maps;Infectious diseases;Membrane transport;Metabolism of other amino acids;Neurodegenerative diseases;Translation	Environmental Information Processing;Genetic Information Processing;Human Diseases;Metabolism;Organismal Systems
	2-Hydroxycinnamic acid	L-MF	0	1.5	-1.2	Cinnamic acids and derivatives	ko01110//Biosynthesis of secondary metabolites;ko01120//Microbial metabolism in diverse environments;ko00360//Phenylalanine metabolism	Amino acid metabolism;Global and overview maps	Metabolism				L-Pyroglutamic acid		H-MF	0	1.28	0.44	Carboxylic acids and derivatives	ko01100//Metabolic pathways;ko00480//Glutathione metabolism	Global and overview maps;Metabolism of other amino acids	Metabolism
	L-Pyroglutamic acid	L-MF	0	1.63	0.73	Carboxylic acids and derivatives	ko01100//Metabolic pathways;ko00480//Glutathione metabolism	Global and overview maps;Metabolism of other amino acids	Metabolism				methyl 2-(acetylamino)-4-amino-4-oxobutanoate		H-MF	0	7.86	-0.69	--	-	-	-
	methyl 2-(acetylamino)-4-amino-4-oxobutanoate	L-MF	0	8.58	0.12	--	-	-	-				N-Benzylformamide		H-MF	0	1.57	-1.01	--	-	-	-
	N-Benzylformamide	L-MF	0	1.78	-0.35	--	-	-	-				DL-Glutamine		H-MF	0	1.58	0.45	--	-	-	-
	DL-Glutamine	L-MF	0	1.89	0.73	--	-	-	-				3-Hydroxy-L-proline		H-MF	0	5.85	-0.09	Carboxylic acids and derivatives	-	-	-
	L-Tyrosine	L-MF	0	1.84	-1.02	Carboxylic acids and derivatives	ko01100//Metabolic pathways;ko01110//Biosynthesis of secondary metabolites;ko01130//Biosynthesis of antibiotics;ko01230//Biosynthesis of amino acids;ko00350//Tyrosine metabolism;ko01210//2-Oxocarboxylic acid metabolism;ko00360//Phenylalanine metabolism;ko04974//Protein digestion and absorption;ko05230//Central carbon metabolism in cancer;ko00970//Aminoacyl-tRNA biosynthesis;ko00400//Phenylalanine…	Amino acid metabolism;Biosynthesis of other secondary metabolites;Cancers;Digestive system;Endocrine system;Global and overview maps;Metabolism of cofactors and vitamins;Metabolism of other amino acids;Nervous system;Neurodegenerative diseases;Substance dependence;Translation	Genetic Information Processing;Human Diseases;Metabolism;Organismal Systems				Salsolinol		H-MF	0	6.13	2.25	Tetrahydroisoquinolines	-	-	-
	3-Hydroxy-L-proline	L-MF	0	6.8	0.04	Carboxylic acids and derivatives	-	-	-				3-(propan-2-yl)-octahydropyrrolo[1,2-a]pyrazine-1,4-dione		H-MF	0	6.25	2.34	--	-	-	-
	L-Phenylalanine	L-MF	0	2.02	-1.85	Carboxylic acids and derivatives	ko01100//Metabolic pathways;ko01110//Biosynthesis of secondary metabolites;ko01130//Biosynthesis of antibiotics;ko01230//Biosynthesis of amino acids;ko02010//ABC transporters;ko01210//2-Oxocarboxylic acid metabolism;ko00360//Phenylalanine metabolism;ko04974//Protein digestion and absorption;ko05230//Central carbon metabolism in cancer;ko00970//Aminoacyl-tRNA biosynthesis;ko00400//Phenylalanine, t…	Amino acid metabolism;Cancers;Digestive system;Global and overview maps;Membrane transport;Metabolism of other amino acids;Translation	Environmental Information Processing;Genetic Information Processing;Human Diseases;Metabolism;Organismal Systems				2-[(2-chlorobenzyl)sulfanyl]-4,6-dimethylnicotinonitrile		H-MF	0	5.69	1.08	--	-	-	-
	Salsolinol	L-MF	0	6.17	2.23	Tetrahydroisoquinolines	-	-	-				Indole		H-MF	0	3.3	-1.35	Heteroaromatic compounds	ko01100//Metabolic pathways;ko01110//Biosynthesis of secondary metabolites;ko00380//Tryptophan metabolism;ko04974//Protein digestion and absorption;ko00400//Phenylalanine, tyrosine and tryptophan biosynthesis	Amino acid metabolism;Digestive system;Global and overview maps	Metabolism;Organismal Systems
	3-(propan-2-yl)-octahydropyrrolo[1,2-a]pyrazine-1,4-dione	L-MF	0	6.25	2.29	--	-	-	-				PC (18:4e/2:0)		H-MF	0	5.49	0.99	--	-	-	-
	2-[(2-chlorobenzyl)sulfanyl]-4,6-dimethylnicotinonitrile	L-MF	0	5.59	1.09	--	-	-	-				PC (14:0e/2:0)		H-MF	0	2.05	-0.16	--	-	-	-
	PC (18:2e/2:0)	L-MF	0	3.92	-0.88	--	-	-	-				LPC 18:3		H-MF	0	2.73	-2.29	--	-	-	-
	Indole	L-MF	0	3.74	-0.99	Heteroaromatic compounds	ko01100//Metabolic pathways;ko01110//Biosynthesis of secondary metabolites;ko00380//Tryptophan metabolism;ko04974//Protein digestion and absorption;ko00400//Phenylalanine, tyrosine and tryptophan biosynthesis	Amino acid metabolism;Digestive system;Global and overview maps	Metabolism;Organismal Systems				Beta-Muricholic acid		H-MF	0	5	-0.42	Steroids and steroid derivatives	-	-	-
	PC (18:4e/2:0)	L-MF	0	6.68	2.13	--	-	-	-				LPC 15:0		H-MF	0	4.71	1.93	--	-	-	-
	PC (14:0e/2:0)	L-MF	0	2.24	-0.3	--	-	-	-				7-Ketolithocholic acid		H-MF	0	4.63	-0.55	Steroids and steroid derivatives	-	-	-
	Beta-Muricholic acid	L-MF	0	6.04	-0.3	Steroids and steroid derivatives	-	-	-				Glycocholic acid		H-MF	0	9.02	2.06	Steroids and steroid derivatives	ko01100//Metabolic pathways;ko04976//Bile secretion;ko00120//Primary bile acid biosynthesis	Digestive system;Global and overview maps;Lipid metabolism	Metabolism;Organismal Systems
	LPC 15:0	L-MF	0	5.16	1.87	--	-	-	-
	7-Ketolithocholic acid	L-MF	0	5.68	-0.48	Steroids and steroid derivatives	-	-	-
	Glycocholic acid	L-MF	0	10.65	3.01	Steroids and steroid derivatives	ko01100//Metabolic pathways;ko04976//Bile secretion;ko00120//Primary bile acid biosynthesis	Digestive system;Global and overview maps;Lipid metabolism	Metabolism;Organismal Systems
6	Betaine	L-MF	0	1.91	2.06	Carboxylic acids and derivatives	ko01100//Metabolic pathways;ko02010//ABC transporters;ko00260//Glycine, serine and threonine metabolism	Amino acid metabolism;Global and overview maps;Membrane transport	Environmental Information Processing;Metabolism				Betaine		H-MF	0	1.66	1.65	Carboxylic acids and derivatives	ko01100//Metabolic pathways;ko02010//ABC transporters;ko00260//Glycine, serine and threonine metabolism	Amino acid metabolism;Global and overview maps;Membrane transport	Environmental Information Processing;Metabolism
	Phenylacetylglycine	L-MF	0	6.23	5.45	Carboxylic acids and derivatives	ko00360//Phenylalanine metabolism	Amino acid metabolism	Metabolism				Phenylacetylglycine		H-MF	0	6.21	5.08	Carboxylic acids and derivatives	ko00360//Phenylalanine metabolism	Amino acid metabolism	Metabolism
	4-Hydroxybenzaldehyde	L-MF	0	6.9	7.21	Organooxygen compounds	ko01100//Metabolic pathways;ko01120//Microbial metabolism in diverse environments	Global and overview maps	Metabolism				4-Hydroxybenzaldehyde		H-MF	0	6.15	6.47	Organooxygen compounds	ko01100//Metabolic pathways;ko01120//Microbial metabolism in diverse environments	Global and overview maps	Metabolism
	Isovalerylglycine	L-MF	0	5.41	3.24	Carboxylic acids and derivatives	-	-	-				Adenine		H-MF	0	1.47	1.59	Imidazopyrimidines	ko01100//Metabolic pathways;ko00230//Purine metabolism	Global and overview maps;Nucleotide metabolism	Metabolism
	Hippuric acid	L-MF	0	2.77	3.05	Benzene and substituted derivatives	ko00360//Phenylalanine metabolism	Amino acid metabolism	Metabolism				PC (14:1e/21:2)		H-MF	0	1.53	1.5	--	-	-	-
													DL-Norvaline		H-MF	0	1.75	2.06	Carboxylic acids and derivatives	-	-	-
													Hippuric acid		H-MF	0	3.63	3.96	Benzene and substituted derivatives	ko00360//Phenylalanine metabolism	Amino acid metabolism	Metabolism
7	Nicotinamide	L-MF	0	1.28	2.65	Pyridines and derivatives	ko01100//Metabolic pathways;ko04977//Vitamin digestion and absorption;ko00760//Nicotinate and nicotinamide metabolism;ko04212//Longevity regulating pathway - worm	Aging;Digestive system;Global and overview maps;Metabolism of cofactors and vitamins	Metabolism;Organismal Systems				Nicotinamide		H-MF	0	1.05	2.49	Pyridines and derivatives	ko01100//Metabolic pathways;ko04977//Vitamin digestion and absorption;ko00760//Nicotinate and nicotinamide metabolism;ko04212//Longevity regulating pathway - worm	Aging;Digestive system;Global and overview maps;Metabolism of cofactors and vitamins	Metabolism;Organismal Systems
	Propionylcarnitine	L-MF	0	3.17	7.49	Fatty Acyls	-	-	-				DL-Carnitine		H-MF	0	3.03	6.84	Organonitrogen compounds	ko04976//Bile secretion	Digestive system	Organismal Systems
	L(-)-Carnitine	L-MF	0	2.79	7.64	--	-	-	-				Propionylcarnitine		H-MF	0	2.9	7.66	Fatty Acyls	-	-	-
	Acetyl-L-carnitine	L-MF	0	4.15	8.73	Fatty Acyls	ko04931//Insulin resistance	Endocrine and metabolic diseases	Human Diseases				L(-)-Carnitine		H-MF	0	2.74	7.58	--	-	-	-
	Creatine	L-MF	0	3.25	5.79	Carboxylic acids and derivatives	ko01100//Metabolic pathways;ko00330//Arginine and proline metabolism;ko00260//Glycine, serine and threonine metabolism	Amino acid metabolism;Global and overview maps	Metabolism				Acetyl-L-carnitine		H-MF	0	2.49	8.33	Fatty Acyls	ko04931//Insulin resistance	Endocrine and metabolic diseases	Human Diseases
	2-{2-[4-(tert-butyl)phenyl]-4-hydroxy-1,3-thiazol-5-yl}acetic acid	L-MF	0	2.63	6.02	--	-	-	-				Creatine		H-MF	0	2.95	5.54	Carboxylic acids and derivatives	ko01100//Metabolic pathways;ko00330//Arginine and proline metabolism;ko00260//Glycine, serine and threonine metabolism	Amino acid metabolism;Global and overview maps	Metabolism
	Dihydrozeatin	L-MF	0	2.5	7.3	Imidazopyrimidines	ko01110//Biosynthesis of secondary metabolites	Global and overview maps	Metabolism				2-{2-[4-(tert-butyl)phenyl]-4-hydroxy-1,3-thiazol-5-yl}acetic acid		H-MF	0	4.41	6.26	--	-	-	-
	1-(2-furyl)-3,3-di(methylthio)prop-2-en-1-one	L-MF	0	2.52	7.78	--	-	-	-				Dihydrozeatin		H-MF	0	1.95	7.03	Imidazopyrimidines	ko01110//Biosynthesis of secondary metabolites	Global and overview maps	Metabolism
	DL-Norvaline	L-MF	0	1.33	3.01	Carboxylic acids and derivatives	-	-	-				1-(2-furyl)-3,3-di(methylthio)prop-2-en-1-one		H-MF	0	2.48	8.29	--	-	-	-
	alpha-Ketoglutaric acid	L-MF	0	2.23	7.54	Keto acids and derivatives	ko01100//Metabolic pathways;ko01110//Biosynthesis of secondary metabolites;ko01120//Microbial metabolism in diverse environments;ko01130//Biosynthesis of antibiotics;ko01230//Biosynthesis of amino acids;ko04976//Bile secretion;ko01200//Carbon metabolism;ko01210//2-Oxocarboxylic acid metabolism;ko05230//Central carbon metabolism in cancer;ko00250//Alanine, aspartate and glutamate metabolism;ko0034…	Amino acid metabolism;Cancers;Carbohydrate metabolism;Digestive system;Endocrine system;Excretory system;Global and overview maps;Metabolism of other amino acids;Nervous system;Signal transduction	Environmental Information Processing;Human Diseases;Metabolism;Organismal Systems				PC (17:0/17:0)		H-MF	0	1.27	2.04	--	-	-	-
	2,3,4-Trihydroxybenzoic acid	L-MF	0	2.72	7.94	Benzene and substituted derivatives	-	-	-				PC (17:0/17:1)		H-MF	0	1.1	1.7	--	-	-	-
	D-threo-Isocitric acid	L-MF	0	3.92	10.55	Carboxylic acids and derivatives	-	-	-				alpha-Ketoglutaric acid		H-MF	0	2	7.1	Keto acids and derivatives	ko01100//Metabolic pathways;ko01110//Biosynthesis of secondary metabolites;ko01120//Microbial metabolism in diverse environments;ko01130//Biosynthesis of antibiotics;ko01230//Biosynthesis of amino acids;ko04976//Bile secretion;ko01200//Carbon metabolism;ko01210//2-Oxocarboxylic acid metabolism;ko05230//Central carbon metabolism in cancer;ko00250//Alanine, aspartate and glutamate metabolism;ko0034…	Amino acid metabolism;Cancers;Carbohydrate metabolism;Digestive system;Endocrine system;Excretory system;Global and overview maps;Metabolism of other amino acids;Nervous system;Signal transduction	Environmental Information Processing;Human Diseases;Metabolism;Organismal Systems
													2,3,4-Trihydroxybenzoic acid		H-MF	0	2.52	7.33	Benzene and substituted derivatives	-	-	-
													D-threo-Isocitric acid		H-MF	0	3.97	10.39	Carboxylic acids and derivatives	-	-	-

## Sheet: Table S8
Table S8 Metabolites enriched in the trend analysis (NEG mode).
Profile	Name	Group	Rumen fluid	Plasma	Milk	Class	Pathway	KEGG_B_class	KEGG_A_class		Name	Group	Rumen fluid	Plasma	Milk	Class	Pathway	KEGG_B_class	KEGG_A_class
0	3-Hydroxybenzoic acid	L-MF	0	-3.66	-6.38	Benzene and substituted derivatives	ko01120//Microbial metabolism in diverse environments;ko01220//Degradation of aromatic compounds;ko00400//Phenylalanine, tyrosine and tryptophan biosynthesis	Amino acid metabolism;Global and overview maps	Metabolism		2,4-Dihydroxybenzoic acid	H-MF	0	-1.97	-3.06	Benzene and substituted derivatives	ko01100//Metabolic pathways;ko01110//Biosynthesis of secondary metabolites;ko01120//Microbial metabolism in diverse environments;ko01130//Biosynthesis of antibiotics;ko01220//Degradation of aromatic compounds;ko00400//Phenylalanine, tyrosine and tryptophan biosynthesis	Amino acid metabolism;Global and overview maps
	Hydrocinnamic acid	L-MF	0	-5.17	-11.16	Phenylpropanoic acids	ko01120//Microbial metabolism in diverse environments;ko00360//Phenylalanine metabolism;ko01220//Degradation of aromatic compounds	Amino acid metabolism;Global and overview maps	Metabolism		3-Hydroxybenzoic acid	H-MF	0	-3.37	-6.06	Benzene and substituted derivatives	ko01120//Microbial metabolism in diverse environments;ko01220//Degradation of aromatic compounds;ko00400//Phenylalanine, tyrosine and tryptophan biosynthesis	Amino acid metabolism;Global and overview maps
	Dodecanedioic acid	L-MF	0	-4.75	-8.65	Fatty Acyls	-	-	-		Hydrocinnamic acid	H-MF	0	-4.8	-11.18	Phenylpropanoic acids	ko01120//Microbial metabolism in diverse environments;ko00360//Phenylalanine metabolism;ko01220//Degradation of aromatic compounds	Amino acid metabolism;Global and overview maps
	Pentadecanoic acid	L-MF	0	-0.36	-1.29	Fatty Acyls	-	-	-		Dodecanedioic acid	H-MF	0	-5.04	-9.06	Fatty Acyls	-	-
1	2,4-Dihydroxybenzoic acid	L-MF	0	-2.19	-2.91	Benzene and substituted derivatives	ko01100//Metabolic pathways;ko01110//Biosynthesis of secondary metabolites;ko01120//Microbial metabolism in diverse environments;ko01130//Biosynthesis of antibiotics;ko01220//Degradation of aromatic compounds;ko00400//Phenylalanine, tyrosine and tryptophan biosynthesis	Amino acid metabolism;Global and overview maps	Metabolism		(卤)9(10)-DiHOME	H-MF	0	-3.54	-2.8	--	-	-
	Heptanoic acid	L-MF	0	-5.66	-5.86	Fatty Acyls	-	-	-		(卤)12(13)-DiHOME	H-MF	0	-6.65	-3.94	--	-	-
	Elaidic acid	L-MF	0	-2.26	-1.66	Fatty Acyls	-	-	-		Heptanoic acid	H-MF	0	-5.02	-5.12	Fatty Acyls	-	-
	Ethyl myristate	L-MF	0	-2.26	-1.36	Fatty Acyls	-	-	-		Azelaic acid	H-MF	0	-7.17	-7.41	Fatty Acyls	-	-
	PG (3:0/16:3)	L-MF	0	-6.63	-6.79	--	-	-	-		Ethyl myristate	H-MF	0	-2.58	-1.3	Fatty Acyls	-	-
	Hexanoic acid	L-MF	0	-4.38	-4.52	Fatty Acyls	-	-	-		PG (3:0/16:3)	H-MF	0	-7.46	-7.3	--	-	-
	Valeric acid	L-MF	0	-7.37	-7.75	Fatty Acyls	-	-	-		Hexanoic acid	H-MF	0	-3.13	-3.38	Fatty Acyls	-	-
	Stearic acid	L-MF	0	-2.45	-3.34	Fatty Acyls	ko01040//Biosynthesis of unsaturated fatty acids;ko00061//Fatty acid biosynthesis;ko04745//Phototransduction - fly	Lipid metabolism;Sensory system	Metabolism;Organismal Systems		Valeric acid	H-MF	0	-7.1	-7.63	Fatty Acyls	-	-
	Nonanoic acid	L-MF	0	-1.3	-1.57	Fatty Acyls	-	-	-		伪-Eleostearic acid	H-MF	0	-1.39	-1.3	--	-	-
	Arachidic acid	L-MF	0	-3.2	-4.26	Fatty Acyls	ko01040//Biosynthesis of unsaturated fatty acids	Lipid metabolism	Metabolism		Stearic acid	H-MF	0	-2.62	-3.2	Fatty Acyls	ko01040//Biosynthesis of unsaturated fatty acids;ko00061//Fatty acid biosynthesis;ko04745//Phototransduction - fly	Lipid metabolism;Sensory system
											Nonanoic acid	H-MF	0	-1.28	-1.65	Fatty Acyls	-	-
											Pentadecanoic acid	H-MF	0	-0.94	-1.28	Fatty Acyls	-	-
											Arachidic acid	H-MF	0	-3.56	-4.27	Fatty Acyls	ko01040//Biosynthesis of unsaturated fatty acids	Lipid metabolism
2	Ethyl-尾-D-glucuronide	L-MF	0	-3.85	2.9	--	-	-	-		Elaidic acid	H-MF	0	-2.58	-1.25	Fatty Acyls	-	-
	3-Isopropylmalic acid	L-MF	0	-3.78	2.67	Fatty Acyls	-	-	-		3-Isopropylmalic acid	H-MF	0	-4.26	2.06	Fatty Acyls	-	-
	Glucose 1-phosphate	L-MF	0	-5.63	2.51	Organooxygen compounds	ko01100//Metabolic pathways;ko01110//Biosynthesis of secondary metabolites;ko01120//Microbial metabolism in diverse environments;ko01130//Biosynthesis of antibiotics;ko00040//Pentose and glucuronate interconversions;ko00052//Galactose metabolism;ko04922//Glucagon signaling pathway;ko00010//Glycolysis / Gluconeogenesis;ko00500//Starch and sucrose metabolism;ko00520//Amino sugar and nucleotide suga…	Carbohydrate metabolism;Endocrine system;Global and overview maps;Metabolism of terpenoids and polyketides	Metabolism;Organismal Systems		D-(+)-Maltose	H-MF	0	-4.05	3.12	Organooxygen compounds	ko01100//Metabolic pathways;ko02010//ABC transporters;ko04742//Taste transduction;ko00500//Starch and sucrose metabolism;ko04973//Carbohydrate digestion and absorption	Carbohydrate metabolism;Digestive system;Global and overview maps;Membrane transport;Sensory system
	尾-D-Glucopyranuronic acid	L-MF	0	-3.65	2.05	--	-	-	-		Glucose 1-phosphate	H-MF	0	-5.62	2.66	Organooxygen compounds	ko01100//Metabolic pathways;ko01110//Biosynthesis of secondary metabolites;ko01120//Microbial metabolism in diverse environments;ko01130//Biosynthesis of antibiotics;ko00040//Pentose and glucuronate interconversions;ko00052//Galactose metabolism;ko04922//Glucagon signaling pathway;ko00010//Glycolysis / Gluconeogenesis;ko00500//Starch and sucrose metabolism;ko00520//Amino sugar and nucleotide suga…	Carbohydrate metabolism;Endocrine system;Global and overview maps;Metabolism of terpenoids and polyketides
											尾-D-Glucopyranuronic acid	H-MF	0	-3.01	2.86	--	-	-
3	Glucobrassicin	L-MF	0	-1.5	-7.81	Carbohydrates and carbohydrate conjugates	ko01110//Biosynthesis of secondary metabolites;ko00380//Tryptophan metabolism;ko01210//2-Oxocarboxylic acid metabolism	Amino acid metabolism;Global and overview maps	Metabolism		Glucobrassicin	H-MF	0	-1.48	-7.75	Carbohydrates and carbohydrate conjugates	ko01110//Biosynthesis of secondary metabolites;ko00380//Tryptophan metabolism;ko01210//2-Oxocarboxylic acid metabolism	Amino acid metabolism;Global and overview maps
	LPE 18:2	L-MF	0	1.39	-1.78	--	-	-	-
4	N-Acetyl-伪-D-glucosamine 1-phosphate	L-MF	0	-1.15	9.75	--	-	-	-		N-Acetyl-伪-D-glucosamine 1-phosphate	H-MF	0	-1.14	9.96	--	-	-
	Decanoic acid	L-MF	0	0.48	2.62	Fatty Acyls	ko01100//Metabolic pathways;ko00061//Fatty acid biosynthesis	Global and overview maps;Lipid metabolism	Metabolism		Decanoic acid	H-MF	0	0.45	2.89	Fatty Acyls	ko01100//Metabolic pathways;ko00061//Fatty acid biosynthesis	Global and overview maps;Lipid metabolism
	3-Hydroxy-3-methylglutaric acid	L-MF	0	-0.26	6.47	Fatty Acyls	-	-	-		3-Hydroxy-3-methylglutaric acid	H-MF	0	-0.49	6.61	Fatty Acyls	-	-
	Levulinic acid	L-MF	0	0.04	6.36	Keto acids and derivatives	-	-	-		Levulinic acid	H-MF	0	0.08	6.49	Keto acids and derivatives	-	-
	D-伪-Hydroxyglutaric acid	L-MF	0	1.06	4.28	--	-	-	-		D-伪-Hydroxyglutaric acid	H-MF	0	0.74	3.75	--	-	-
	DL-Malic acid	L-MF	0	-0.5	2.14	Hydroxy acids and derivatives	-	-	-		Ethyl-尾-D-glucuronide	H-MF	0	-3.59	3.63	--	-	-
	Methylsuccinic acid	L-MF	0	1.27	4.86	Fatty Acyls	-	-	-		Orotic acid	H-MF	0	-1.33	8.31	Diazines	ko01100//Metabolic pathways;ko00240//Pyrimidine metabolism	Global and overview maps;Nucleotide metabolism
	Orotic acid	L-MF	0	-1.46	8.12	Diazines	ko01100//Metabolic pathways;ko00240//Pyrimidine metabolism	Global and overview maps;Nucleotide metabolism	Metabolism		伪-Lactose	H-MF	0	-2.43	7.87	Organooxygen compounds	-	-
	D-(+)-Maltose	L-MF	0	-2.96	3.55	Organooxygen compounds	ko01100//Metabolic pathways;ko02010//ABC transporters;ko04742//Taste transduction;ko00500//Starch and sucrose metabolism;ko04973//Carbohydrate digestion and absorption	Carbohydrate metabolism;Digestive system;Global and overview maps;Membrane transport;Sensory system	Environmental Information Processing;Metabolism;Organismal Systems		Lauric acid	H-MF	0	-0.37	2.67	Fatty Acyls	ko01100//Metabolic pathways;ko01130//Biosynthesis of antibiotics;ko00061//Fatty acid biosynthesis	Global and overview maps;Lipid metabolism
	伪-Lactose	L-MF	0	-1.64	8.17	Organooxygen compounds	-	-	-		3'-O-Methylinosine	H-MF	0	-0.28	3.86	--	-	-
	Lauric acid	L-MF	0	0.18	2.93	Fatty Acyls	ko01100//Metabolic pathways;ko01130//Biosynthesis of antibiotics;ko00061//Fatty acid biosynthesis	Global and overview maps;Lipid metabolism	Metabolism		Maltose	H-MF	0	-2.39	7.16	Carbohydrates and carbohydrate conjugates	ko01100//Metabolic pathways;ko02010//ABC transporters;ko04742//Taste transduction;ko00500//Starch and sucrose metabolism;ko04973//Carbohydrate digestion and absorption	Carbohydrate metabolism;Digestive system;Global and overview maps;Membrane transport;Sensory system
	3'-O-Methylinosine	L-MF	0	0.01	4.05	--	-	-	-		Lauric acid ethyl ester	H-MF	0	-1.22	1.83	Fatty Acyls	-	-
	Maltose	L-MF	0	-1.71	7.19	Carbohydrates and carbohydrate conjugates	ko01100//Metabolic pathways;ko02010//ABC transporters;ko04742//Taste transduction;ko00500//Starch and sucrose metabolism;ko04973//Carbohydrate digestion and absorption	Carbohydrate metabolism;Digestive system;Global and overview maps;Membrane transport;Sensory system	Environmental Information Processing;Metabolism;Organismal Systems		Sucrose	H-MF	0	-3.96	5.87	Organooxygen compounds	ko01100//Metabolic pathways;ko02010//ABC transporters;ko04742//Taste transduction;ko00052//Galactose metabolism;ko00500//Starch and sucrose metabolism;ko04973//Carbohydrate digestion and absorption	Carbohydrate metabolism;Digestive system;Global and overview maps;Membrane transport;Sensory system
	Lauric acid ethyl ester	L-MF	0	-0.15	2.52	Fatty Acyls	-	-	-		1,5,8-Trihydroxy-9-oxo-9H-xanthen-3-yl beta-D-glucopyranoside	H-MF	0	-1.4	5.99	--	-	-
	Sucrose	L-MF	0	-2.47	6.33	Organooxygen compounds	ko01100//Metabolic pathways;ko02010//ABC transporters;ko04742//Taste transduction;ko00052//Galactose metabolism;ko00500//Starch and sucrose metabolism;ko04973//Carbohydrate digestion and absorption	Carbohydrate metabolism;Digestive system;Global and overview maps;Membrane transport;Sensory system	Environmental Information Processing;Metabolism;Organismal Systems		L-(+)-Arabinose	H-MF	0	0.29	3.4	Organooxygen compounds	ko01100//Metabolic pathways;ko02010//ABC transporters;ko00053//Ascorbate and aldarate metabolism;ko00040//Pentose and glucuronate interconversions;ko00520//Amino sugar and nucleotide sugar metabolism	Carbohydrate metabolism;Global and overview maps;Membrane transport
	1,5,8-Trihydroxy-9-oxo-9H-xanthen-3-yl beta-D-glucopyranoside	L-MF	0	-0.92	6.31	--	-	-	-		6-Sialyllactose	H-MF	0	0.21	7.95	--	-	-
	L-(+)-Arabinose	L-MF	0	-0.12	2.92	Organooxygen compounds	ko01100//Metabolic pathways;ko02010//ABC transporters;ko00053//Ascorbate and aldarate metabolism;ko00040//Pentose and glucuronate interconversions;ko00520//Amino sugar and nucleotide sugar metabolism	Carbohydrate metabolism;Global and overview maps;Membrane transport	Environmental Information Processing;Metabolism		2-methoxy-5-(1H-1,2,4-triazol-5-yl)-4-(trifluoromethyl)pyridine	H-MF	0	-2.02	3.11	--	-	-
	6-Sialyllactose	L-MF	0	0.09	8.02	--	-	-	-		Pyrogallol	H-MF	0	0.14	5.77	Benzene and substituted derivatives	ko01120//Microbial metabolism in diverse environments	Global and overview maps
	2-methoxy-5-(1H-1,2,4-triazol-5-yl)-4-(trifluoromethyl)pyridine	L-MF	0	-1.67	3.25	--	-	-	-		Beta-Lactose	H-MF	0	-2.37	7.05	Carbohydrates and carbohydrate conjugates	-	-
	Pyrogallol	L-MF	0	0.02	5.58	Benzene and substituted derivatives	ko01120//Microbial metabolism in diverse environments	Global and overview maps	Metabolism		Uracil	H-MF	0	-0.02	5.41	Diazines	ko01100//Metabolic pathways;ko00240//Pyrimidine metabolism;ko00410//beta-Alanine metabolism;ko00770//Pantothenate and CoA biosynthesis	Global and overview maps;Metabolism of cofactors and vitamins;Metabolism of other amino acids;Nucleotide metabolism
	Beta-Lactose	L-MF	0	-1.74	7.09	Carbohydrates and carbohydrate conjugates	-	-	-
	Uracil	L-MF	0	-0.15	4.94	Diazines	ko01100//Metabolic pathways;ko00240//Pyrimidine metabolism;ko00410//beta-Alanine metabolism;ko00770//Pantothenate and CoA biosynthesis	Global and overview maps;Metabolism of cofactors and vitamins;Metabolism of other amino acids;Nucleotide metabolism	Metabolism
5	3-Hydroxybutyric acid	L-MF	0	4.61	1.09	Hydroxy acids and derivatives	ko01100//Metabolic pathways;ko04024//cAMP signaling pathway;ko00650//Butanoate metabolism;ko00072//Synthesis and degradation of ketone bodies	Carbohydrate metabolism;Global and overview maps;Lipid metabolism;Signal transduction	Environmental Information Processing;Metabolism		3-Hydroxybutyric acid	H-MF	0	4.98	1.04	Hydroxy acids and derivatives	ko01100//Metabolic pathways;ko04024//cAMP signaling pathway;ko00650//Butanoate metabolism;ko00072//Synthesis and degradation of ketone bodies	Carbohydrate metabolism;Global and overview maps;Lipid metabolism;Signal transduction
	5-Aminovaleric acid	L-MF	0	4.15	0.14	Carboxylic acids and derivatives	ko01120//Microbial metabolism in diverse environments;ko00330//Arginine and proline metabolism;ko00310//Lysine degradation	Amino acid metabolism;Global and overview maps	Metabolism		5-Aminovaleric acid	H-MF	0	3.81	-0.27	Carboxylic acids and derivatives	ko01120//Microbial metabolism in diverse environments;ko00330//Arginine and proline metabolism;ko00310//Lysine degradation	Amino acid metabolism;Global and overview maps
	DL-Tryptophan	L-MF	0	5.09	-0.53	Indoles and derivatives	-	-	-		DL-Tryptophan	H-MF	0	4.62	-1.18	Indoles and derivatives	-	-
	L-Histidine	L-MF	0	3.18	-1.01	Carboxylic acids and derivatives	ko01100//Metabolic pathways;ko01110//Biosynthesis of secondary metabolites;ko01230//Biosynthesis of amino acids;ko02010//ABC transporters;ko04974//Protein digestion and absorption;ko05230//Central carbon metabolism in cancer;ko00340//Histidine metabolism;ko00970//Aminoacyl-tRNA biosynthesis;ko00410//beta-Alanine metabolism	Amino acid metabolism;Cancers;Digestive system;Global and overview maps;Membrane transport;Metabolism of other amino acids;Translation	Environmental Information Processing;Genetic Information Processing;Human Diseases;Metabolism;Organismal Systems		L-Histidine	H-MF	0	3.07	-1.52	Carboxylic acids and derivatives	ko01100//Metabolic pathways;ko01110//Biosynthesis of secondary metabolites;ko01230//Biosynthesis of amino acids;ko02010//ABC transporters;ko04974//Protein digestion and absorption;ko05230//Central carbon metabolism in cancer;ko00340//Histidine metabolism;ko00970//Aminoacyl-tRNA biosynthesis;ko00410//beta-Alanine metabolism	Amino acid metabolism;Cancers;Digestive system;Global and overview maps;Membrane transport;Metabolism of other amino acids;Translation
	DL-Homocystine	L-MF	0	7.39	-0.04	Carboxylic acids and derivatives	ko00270//Cysteine and methionine metabolism	Amino acid metabolism	Metabolism		DL-Homocystine	H-MF	0	7.36	-0.04	Carboxylic acids and derivatives	ko00270//Cysteine and methionine metabolism	Amino acid metabolism
	LPC 18:0	L-MF	0	8.83	3.07	--	-	-	-		LPC 18:0	H-MF	0	8.5	2.98	--	-	-
	Geranyl pyrophosphate	L-MF	0	10.28	1.53	Prenol lipids	-	-	-		Geranyl pyrophosphate	H-MF	0	10.05	1.31	Prenol lipids	-	-
	N1-[4-(2-thienylthio)phenyl]-4-chlorobenzamide	L-MF	0	11.96	3.58	--	-	-	-		N1-[4-(2-thienylthio)phenyl]-4-chlorobenzamide	H-MF	0	12.52	3.52	--	-	-
	LPC 18:1	L-MF	0	4.68	-0.83	--	-	-	-		LPC 18:1	H-MF	0	4.9	-0.38	--	-	-
	LPC 20:4	L-MF	0	10.15	2.71	--	-	-	-		LPC 20:4	H-MF	0	8.94	1.49	--	-	-
	LPC 18:2	L-MF	0	4.82	-2.91	--	-	-	-		LPC 18:2	H-MF	0	4.73	-2.7	--	-	-
	LPC 16:0	L-MF	0	5.75	2.11	--	-	-	-		LPC 16:0	H-MF	0	6.13	2.4	--	-	-
	Glycoursodeoxycholic acid	L-MF	0	10.01	0.89	Steroids and steroid derivatives	-	-	-		Glycoursodeoxycholic acid	H-MF	0	9.66	0.69	Steroids and steroid derivatives	-	-
											LPE 18:2	H-MF	0	1.33	-1.16	--	-	-
6	Citric acid	L-MF	0	8.44	10.76	Carboxylic acids and derivatives	ko01100//Metabolic pathways;ko01110//Biosynthesis of secondary metabolites;ko01120//Microbial metabolism in diverse environments;ko01130//Biosynthesis of antibiotics;ko01230//Biosynthesis of amino acids;ko01200//Carbon metabolism;ko01210//2-Oxocarboxylic acid metabolism;ko05230//Central carbon metabolism in cancer;ko00250//Alanine, aspartate and glutamate metabolism;ko04742//Taste transduction;ko…	Amino acid metabolism;Cancers;Carbohydrate metabolism;Endocrine system;Global and overview maps;Sensory system	Human Diseases;Metabolism;Organismal Systems		Citric acid	H-MF	0	8.29	10.16	Carboxylic acids and derivatives	ko01100//Metabolic pathways;ko01110//Biosynthesis of secondary metabolites;ko01120//Microbial metabolism in diverse environments;ko01130//Biosynthesis of antibiotics;ko01230//Biosynthesis of amino acids;ko01200//Carbon metabolism;ko01210//2-Oxocarboxylic acid metabolism;ko05230//Central carbon metabolism in cancer;ko00250//Alanine, aspartate and glutamate metabolism;ko04742//Taste transduction;ko…	Amino acid metabolism;Cancers;Carbohydrate metabolism;Endocrine system;Global and overview maps;Sensory system
	Arachidonic acid	L-MF	0	4.92	4.05	Fatty Acyls	ko01100//Metabolic pathways;ko01040//Biosynthesis of unsaturated fatty acids;ko00590//Arachidonic acid metabolism;ko04726//Serotonergic synapse;ko04913//Ovarian Steroidogenesis;ko04925//Aldosterone synthesis and secretion;ko00591//Linoleic acid metabolism;ko04923//Regulation of lipolysis in adipocyte;ko04664//Fc epsilon RI signaling pathway;ko04750//Inflammatory mediator regulation of TRP channel…	Circulatory system;Endocrine system;Global and overview maps;Immune system;Infectious diseases;Lipid metabolism;Nervous system;Sensory system	Human Diseases;Metabolism;Organismal Systems		Citraconic acid	H-MF	0	4.45	6.02	Fatty Acyls	ko01100//Metabolic pathways;ko01210//2-Oxocarboxylic acid metabolism;ko00660//C5-Branched dibasic acid metabolism;ko00290//Valine, leucine and isoleucine biosynthesis	Amino acid metabolism;Carbohydrate metabolism;Global and overview maps
	8Z,11Z,14Z-Eicosatrienoic acid	L-MF	0	5.1	4.09	Fatty Acyls	ko01100//Metabolic pathways;ko01040//Biosynthesis of unsaturated fatty acids;ko00591//Linoleic acid metabolism	Global and overview maps;Lipid metabolism	Metabolism		Uric acid	H-MF	0	4.8	6.07	Imidazopyrimidines	ko01100//Metabolic pathways;ko01120//Microbial metabolism in diverse environments;ko04976//Bile secretion;ko00230//Purine metabolism	Digestive system;Global and overview maps;Nucleotide metabolism
	Allantoin	L-MF	0	8.21	5.84	Azoles	-	-	-		Arachidonic acid	H-MF	0	3.16	2.51	Fatty Acyls	ko01100//Metabolic pathways;ko01040//Biosynthesis of unsaturated fatty acids;ko00590//Arachidonic acid metabolism;ko04726//Serotonergic synapse;ko04913//Ovarian Steroidogenesis;ko04925//Aldosterone synthesis and secretion;ko00591//Linoleic acid metabolism;ko04923//Regulation of lipolysis in adipocyte;ko04664//Fc epsilon RI signaling pathway;ko04750//Inflammatory mediator regulation of TRP channel…	Circulatory system;Endocrine system;Global and overview maps;Immune system;Infectious diseases;Lipid metabolism;Nervous system;Sensory system
											8Z,11Z,14Z-Eicosatrienoic acid	H-MF	0	4.09	3.31	Fatty Acyls	ko01100//Metabolic pathways;ko01040//Biosynthesis of unsaturated fatty acids;ko00591//Linoleic acid metabolism	Global and overview maps;Lipid metabolism
											Allantoin	H-MF	0	7.15	5.1	Azoles	-	-
7	2-Furoic acid	L-MF	0	2.49	4.87	Furans	ko01120//Microbial metabolism in diverse environments	Global and overview maps	Metabolism		2-Furoic acid	H-MF	0	3.84	5.79	Furans	ko01120//Microbial metabolism in diverse environments	Global and overview maps
	D-(-)-Fructose	L-MF	0	1.88	6.15	Carbohydrates and carbohydrate conjugates	-	-	-		D-(-)-Fructose	H-MF	0	1.89	6.17	Carbohydrates and carbohydrate conjugates	-	-
	Citraconic acid	L-MF	0	4.15	6.41	Fatty Acyls	ko01100//Metabolic pathways;ko01210//2-Oxocarboxylic acid metabolism;ko00660//C5-Branched dibasic acid metabolism;ko00290//Valine, leucine and isoleucine biosynthesis	Amino acid metabolism;Carbohydrate metabolism;Global and overview maps	Metabolism		Methylsuccinic acid	H-MF	0	1.36	4.87	Fatty Acyls	-	-
	Uric acid	L-MF	0	4.57	6.27	Imidazopyrimidines	ko01100//Metabolic pathways;ko01120//Microbial metabolism in diverse environments;ko04976//Bile secretion;ko00230//Purine metabolism	Digestive system;Global and overview maps;Nucleotide metabolism	Metabolism;Organismal Systems		N-[3-(aminosulfonyl)phenyl]-2,3-dihydro-1,4-benzodioxine-2-carboxamide	H-MF	0	2.49	7.74	--	-	-
	N-[3-(aminosulfonyl)phenyl]-2,3-dihydro-1,4-benzodioxine-2-carboxamide	L-MF	0	1.86	6.8	--	-	-	-		Theophylline	H-MF	0	2.39	4.98	Imidazopyrimidines	ko01100//Metabolic pathways;ko01110//Biosynthesis of secondary metabolites;ko01120//Microbial metabolism in diverse environments;ko00232//Caffeine metabolism	Biosynthesis of other secondary metabolites;Global and overview maps
	Theophylline	L-MF	0	2.36	4.91	Imidazopyrimidines	ko01100//Metabolic pathways;ko01110//Biosynthesis of secondary metabolites;ko01120//Microbial metabolism in diverse environments;ko00232//Caffeine metabolism	Biosynthesis of other secondary metabolites;Global and overview maps	Metabolism
